# Supplementary material for: Procoagulant and immunogenic properties of melanoma exosomes, microvesicles and apoptotic vesicles
Source: Oncotarget. 2016 Jul 22;7(35):56279–94. doi: 10.18632/oncotarget.10783 (PMC5302914; doi:10.18632/oncotarget.10783)
Supplement: Supplementary file 2 [file oncotarget-07-56279-s002.xlsx]

## Sheet: Sheet3
						# peptide spectrum matches		Actin Corrected Intensities
Accession (gi)	Protein Description	Sequence Coverage	# proteins	# peptides	# unique peptides			Exo	MV	ApoV
568893484	PREDICTED: histone H4 [Mus musculus]	0.5146	1	6	6	111		3.36755	0.138762	0.0759495
31981690	heat shock cognate 71 kDa protein [Mus musculus]	0.6176	4	28	30	765		2.69978	0.220952	0.0885207
28316760	histone H2B type 1-B [Mus musculus]	0.5317	14	8	8	134		2.48675	0.0991429	0.0505799
256773209	histone H2A.V [Mus musculus]	0.5391	3	3	5	42		2.13687	0.0830476	0.032929
254540166	78 kDa glucose-regulated protein precursor [Mus musculus]	0.2702	1	12	14	141		1.87417	0.119238	0.0581302
755495449	PREDICTED: immunoglobulin superfamily member 8 isoform X1 [Mus musculus]	0.4672	2	15	15	230		1.41943	0.14	0.0649704
148277591	syntenin-1 isoform 2 [Mus musculus]	0.3523	2	5	5	215		1.4117	0.098619	0.0234852
755502152	PREDICTED: LOW QUALITY PROTEIN: uncharacterized protein LOC105244409 [Mus musculus]	0.093	10	11	14	233		1.27483	0.145857	0.0087929
30061339	histone H3.2 [Mus musculus]	0.4559	9	5	5	24		1.24834	0.0442286	0
19526794	CD81 antigen [Mus musculus]	0.3093	1	4	4	171		1.20199	0.11319	0.0587692
755490905	PREDICTED: LOW QUALITY PROTEIN: ubiquitin-40S ribosomal protein S27a-like isoform X1 [Mus musculus]	0.3974	5	5	5	58		1.00508	0.201286	0.0769231
6671509	actin, cytoplasmic 1 [Mus musculus]	0.592	4	7	15	543		1.00011	0.997619	0.998817
149273202	PREDICTED: glyceraldehyde-3-phosphate dehydrogenase [Mus musculus]	0.6486	9	14	14	478		0.999338	0.416333	1.29763
568901980	PREDICTED: MLV-related proviral Env polyprotein-like [Mus musculus]	0.1477	3	2	5	84		0.987969	0.215429	0.0649704
755511141	PREDICTED: MLV-related proviral Env polyprotein [Mus musculus]	0.2853	3	11	14	219		0.98245	0.20619	0.0649704
755496111	PREDICTED: LOW QUALITY PROTEIN: uncharacterized protein LOC105244006 [Mus musculus]	0.1532	35	6	22	279		0.785651	0.443143	0.064142
16716569	protease, serine, 1 precursor [Mus musculus]	0.1626	6	2	3	110		0.683996	0.450524	0.405562
51491845	clathrin heavy chain 1 [Mus musculus]	0.514	4	70	70	1033		0.499558	0.0732857	0.0951479
6755901	tubulin alpha-1A chain [Mus musculus]	0.6231	5	2	20	328		0.45596	0.119095	0.256036
6679439	peptidyl-prolyl cis-trans isomerase A [Mus musculus]	0.6402	1	9	9	151		0.427483	0.0906667	0.160888
258547156	programmed cell death 6-interacting protein isoform 3 [Mus musculus]	0.5593	4	39	39	355		0.412252	0.0378571	0.0121479
6680297	dnaJ homolog subfamily A member 1 [Mus musculus]	0.4005	1	10	10	41		0.397903	0.0108714	0
45504394	integrin beta-1 precursor [Mus musculus]	0.3409	2	22	22	289		0.39415	0.118667	0.0827219
7106439	tubulin beta-5 chain [Mus musculus]	0.6689	2	3	20	351		0.383113	0.0866667	0.165858
568907654	PREDICTED: tubulin alpha-4A chain isoform X1 [Mus musculus]	0.6005	6	3	19	273		0.372075	0.117286	0.197278
126032329	elongation factor 1-alpha 1 [Mus musculus]	0.5758	2	17	17	243		0.34989	0.195476	0.430533
171846253	transmembrane glycoprotein NMB precursor [Mus musculus]	0.0697	1	4	4	90		0.341832	0.0243381	0.0627811
21450277	sodium/potassium-transporting ATPase subunit alpha-1 precursor [Mus musculus]	0.4526	11	41	41	788		0.330022	0.320524	0.25929
568960833	PREDICTED: pyruvate kinase PKM isoform X1 [Mus musculus]	0.6855	7	3	28	490		0.315784	0.106524	0.276627
755509256	PREDICTED: alpha-enolase isoform X1 [Mus musculus]	0.6175	5	19	19	232		0.312252	0.098381	0.178935
22165384	tubulin beta-4B chain [Mus musculus]	0.7056	2	4	21	300		0.295916	0.0519048	0.121834
13430890	histone H1.4 [Mus musculus]	0.1507	3	2	4	34		0.295033	0.0133333	0
269914154	uncharacterized protein LOC239673 [Mus musculus]	0.0558	12	2	3	29		0.287638	0.0476	0.0312189
238637279	4F2 cell-surface antigen heavy chain isoform b [Mus musculus]	0.4087	3	20	20	240		0.281678	0.239476	0.15071
114326554	integrin alpha-4 precursor [Mus musculus]	0.2122	1	19	19	222		0.277483	0.0596667	0.0376982
226874906	14-3-3 protein epsilon [Mus musculus]	0.5686	1	10	13	142		0.269316	0.0567619	0.0509527
6677813	40S ribosomal protein S8 [Mus musculus]	0.3942	2	7	7	87		0.251435	0.0167952	0.0123077
6753060	annexin A5 [Mus musculus]	0.7429	1	19	19	201		0.240508	0.0807143	0.229349
9845257	histone H1.2 [Mus musculus]	0.2406	4	4	6	38		0.2383	0.0156429	0
755550334	PREDICTED: 14-3-3 protein zeta/delta isoform X1 [Mus musculus]	0.551	2	8	11	124		0.234327	0.0518095	0.048574
9789937	dnaJ homolog subfamily A member 2 [Mus musculus]	0.3325	1	12	12	81		0.226932	0.0155333	0.00557929
6680744	sodium/potassium-transporting ATPase subunit beta-3 [Mus musculus]	0.4317	3	9	9	135		0.225276	0.17619	0.158284
116014342	basigin isoform 2 precursor [Mus musculus]	0.4066	2	11	11	116		0.219647	0.223619	0.155385
568917832	PREDICTED: 14-3-3 protein beta/alpha isoform X1 [Mus musculus]	0.4187	2	4	9	59		0.20585	0.043519	0.0454024
755506225	PREDICTED: CDK5 regulatory subunit-associated protein 2 isoform X10 [Mus musculus]	0.4857	2	6	10	74		0.204305	0.0433619	0.0454024
31543976	14-3-3 protein gamma [Mus musculus]	0.3441	2	3	8	67		0.201545	0.0456476	0.0454024
6756037	14-3-3 protein eta [Mus musculus]	0.252	2	2	6	34		0.190949	0.0409238	0.0454024
17647499	hemoglobin subunit beta-2 [Mus musculus]	0.1293	3	2	2	11		0.189845	0.039081	0.0698817
60687506	fructose-bisphosphate aldolase C [Mus musculus]	0.1846	1	2	4	49		0.189514	0.0872381	0.0956805
568962761	PREDICTED: guanine nucleotide-binding protein G(i) subunit alpha-2 isoform X1 [Mus musculus]	0.4789	9	9	13	273		0.187086	0.111429	0.0626036
158966704	40S ribosomal protein S16 [Mus musculus]	0.4521	2	7	7	67		0.185982	0.0194381	0.0172663
113865977	lactadherin isoform 2 precursor [Mus musculus]	0.4859	2	19	19	209		0.175607	0.101714	0.00874556
163310765	serum albumin preproprotein [Mus musculus]	0.0444	1	2	2	59		0.172185	0.0627619	0.0416805
568949350	PREDICTED: fructose-bisphosphate aldolase A isoform X2 [Mus musculus]	0.6429	4	15	17	304		0.166115	0.101	0.166036
89001109	guanine nucleotide-binding protein subunit alpha-13 [Mus musculus]	0.1538	4	4	5	43		0.165453	0.0609048	0.0514024
126116585	keratin, type II cytoskeletal 1 [Mus musculus]	0.0361	4	2	2	23		0.165232	0.0364048	0.0616568
13385320	vacuolar protein sorting-associated protein 28 homolog isoform 1 [Mus musculus]	0.1403	2	3	3	12		0.164238	0.00375524	0
568960713	PREDICTED: annexin A2 isoform X1 [Mus musculus]	0.6195	1	19	19	274		0.161258	0.0754286	0.141243
851330702	protein GNAS isoform GNASL [Mus musculus]	0.3452	13	10	11	139		0.159161	0.0785714	0.0515385
84781771	trypsin 10 precursor [Mus musculus]	0.187	2	2	3	71		0.157837	0.0283333	0.0424142
70778976	phosphoglycerate kinase 1 [Mus musculus]	0.6403	2	20	20	289		0.156623	0.0587619	0.126568
568904377	PREDICTED: 40S ribosomal protein S13 [Mus musculus]	0.298	1	5	5	33		0.154636	0.00872857	0.00932544
568999163	PREDICTED: 40S ribosomal protein S2 isoform X1 [Mus musculus]	0.372	1	9	9	54		0.150993	0.0183905	0.0143136
14916479	cation-dependent mannose-6-phosphate receptor precursor [Mus musculus]	0.2878	1	7	7	73		0.149007	0.0188048	0.0503787
124517663	annexin A1 [Mus musculus]	0.6098	8	18	18	176		0.145364	0.039281	0.0708876
568928716	PREDICTED: solute carrier family 2, facilitated glucose transporter member 1 isoform X1 [Mus musculus]	0.0881	2	5	5	53		0.143157	0.0858571	0.0732544
6680924	cofilin-1 [Mus musculus]	0.4699	1	7	8	85		0.142274	0.0820952	0.103373
568940235	PREDICTED: tetraspanin-9 isoform X1 [Mus musculus]	0.1088	3	2	2	20		0.141391	0.0106524	0
83699424	60S ribosomal protein L18 [Mus musculus]	0.1968	1	3	3	46		0.14117	0.0201714	0.0131598
40556608	heat shock protein HSP 90-beta [Mus musculus]	0.5124	2	18	30	310		0.139514	0.065381	0.137692
6680834	calmodulin [Mus musculus]	0.443	4	6	6	89		0.139183	0.0492857	0.0388757
33563256	guanine nucleotide-binding protein G(k) subunit alpha [Mus musculus]	0.2994	9	5	9	129		0.138852	0.0837143	0.0493609
85540468	CD44 antigen isoform c precursor [Mus musculus]	0.2192	11	9	9	130		0.136645	0.0900952	0.056
6754254	heat shock protein HSP 90-alpha [Mus musculus]	0.4229	2	16	27	254		0.135872	0.0648095	0.137692
755526434	PREDICTED: guanine nucleotide-binding protein G(o) subunit alpha isoform X1 [Mus musculus]	0.3051	5	5	8	94		0.132892	0.081	0.0473787
755565294	PREDICTED: 40S ribosomal protein S4, X isoform isoform X1 [Mus musculus]	0.3837	2	8	8	79		0.128918	0.0157143	0.0139763
6754696	macrophage migration inhibitory factor [Mus musculus]	0.1739	1	2	2	31		0.128366	0.0357286	0.0760947
148747526	ras-related protein Rab-7a [Mus musculus]	0.6908	1	12	12	144		0.123951	0.0429286	0.0714201
13386338	ras-related protein Rap-2b precursor [Mus musculus]	0.5792	2	5	8	84		0.122958	0.0444381	0.0240888
7305485	endophilin-A2 isoform 1 [Mus musculus]	0.4402	5	13	13	91		0.120751	0.0176857	0.00338107
755501126	PREDICTED: 40S ribosomal protein S6 [Mus musculus]	0.1888	1	4	4	39		0.119647	0.015381	0.0108817
6680894	CD9 antigen [Mus musculus]	0.1416	1	2	2	9		0.116446	0.0170238	0.0131834
33859753	ras-related protein Rap-1b precursor [Mus musculus]	0.375	1	2	6	67		0.115563	0.0302762	0.0228994
568903782	PREDICTED: 40S ribosomal protein SA [Mus musculus]	0.3966	1	9	9	104		0.114459	0.0192286	0.0589112
33504483	40S ribosomal protein S9 [Mus musculus]	0.3351	3	8	8	74		0.114128	0.0170762	0.012787
28372479	40S ribosomal protein S25 [Mus musculus]	0.152	1	2	2	16		0.112362	0.0167381	0.0133669
31560517	60S ribosomal protein L27a [Mus musculus]	0.2838	2	4	4	20		0.112252	0.0121381	0.0139467
6754976	peroxiredoxin-1 [Mus musculus]	0.6834	4	12	12	134		0.109062	0.0788095	0.138225
6753264	carbonic anhydrase 14 precursor [Mus musculus]	0.2018	3	6	6	67		0.108102	0.0498095	0.0356686
755562417	PREDICTED: barrier-to-autointegration factor isoform X1 [Mus musculus]	0.3483	1	2	2	6		0.104349	0.00563333	0.00489704
13654241	5,6-dihydroxyindole-2-carboxylic acid oxidase precursor [Mus musculus]	0.203	3	8	8	102		0.0981678	0.0444381	0.0433136
7305443	60S ribosomal protein L7a [Mus musculus]	0.2068	6	5	5	44		0.0981126	0.0124762	0.00821302
45592934	ras-related C3 botulinum toxin substrate 1 precursor [Mus musculus]	0.3073	6	6	7	44		0.0974724	0.0261524	0.0141183
568935106	PREDICTED: 60S ribosomal protein L5 isoform X1 [Mus musculus]	0.3142	2	8	8	45		0.0957947	0.00958571	0.00866864
10092608	glutathione S-transferase P 1 [Mus musculus]	0.5048	5	8	8	107		0.0937417	0.028381	0.0654438
226958349	triosephosphate isomerase [Mus musculus]	0.5385	1	11	11	146		0.0922075	0.048619	0.0998817
568938402	PREDICTED: guanine nucleotide-binding protein G(I)/G(S)/G(T) subunit beta-2 isoform X1 [Mus musculus]	0.3441	4	4	10	125		0.0906071	0.0567619	0.0478817
6680045	guanine nucleotide-binding protein G(I)/G(S)/G(T) subunit beta-1 [Mus musculus]	0.5618	2	7	13	197		0.0878698	0.0574286	0.0508462
13385472	60S ribosomal protein L14 [Mus musculus]	0.2166	1	4	4	33		0.0872075	0.00622857	0.00681657
755537149	PREDICTED: ADP-ribosylation factor 1 isoform X1 [Mus musculus]	0.5359	4	4	7	78		0.0862362	0.0199381	0.0275148
8567402	serine/arginine-rich splicing factor 3 [Mus musculus]	0.1402	7	2	2	13		0.0860486	0.00778571	0.00891124
6755863	endoplasmin precursor [Mus musculus]	0.2643	1	15	16	92		0.0851545	0.0510952	0.0426095
254553321	40S ribosomal protein S3a [Mus musculus]	0.3674	1	9	9	60		0.0850221	0.0128	0.00926036
33859662	synaptic vesicle membrane protein VAT-1 homolog [Mus musculus]	0.4852	1	11	11	111		0.0847572	0.0377	0.0581657
28077049	charged multivesicular body protein 4b [Mus musculus]	0.3929	1	6	6	66		0.084404	0.0217714	0.0114379
6755040	profilin-1 [Mus musculus]	0.5286	1	6	6	83		0.0841501	0.0423333	0.0945562
568940670	PREDICTED: guanine nucleotide-binding protein G(I)/G(S)/G(O) subunit gamma-12 isoform X1 [Mus musculus]	0.6667	1	4	4	57		0.0839625	0.0272143	0.0225089
31981515	60S ribosomal protein L7 [Mus musculus]	0.2111	1	6	6	39		0.0835872	0.0104524	0.00713018
255003793	40S ribosomal protein S26 [Mus musculus]	0.4435	2	4	4	40		0.0829801	0.0181381	0.0108402
70778915	moesin [Mus musculus]	0.338	3	13	19	128		0.0809603	0.0245333	0.0203314
6755372	40S ribosomal protein S3 [Mus musculus]	0.6379	1	13	13	98		0.0801987	0.0159048	0.0341479
7710086	ras-related protein Rab-10 [Mus musculus]	0.2	27	2	4	47		0.0797792	0.0378095	0.0574083
6753556	cathepsin D precursor [Mus musculus]	0.2317	1	7	7	77		0.0787859	0.0253667	0.0464083
6679587	ras-related protein Rab-1A [Mus musculus]	0.4	27	2	6	55		0.077947	0.0447524	0.07
6671569	60S acidic ribosomal protein P0 [Mus musculus]	0.4132	1	9	9	60		0.0776821	0.0124381	0.0181953
163644329	apolipoprotein E precursor [Mus musculus]	0.3762	1	10	10	75		0.0773289	0.0276238	0.00928402
568901239	PREDICTED: 60S ribosomal protein L17 [Mus musculus]	0.163	2	2	2	12		0.0751214	0.00978571	0.0110414
6754524	L-lactate dehydrogenase A chain isoform 1 [Mus musculus]	0.3193	3	9	10	112		0.0743157	0.048381	0.0786982
226874935	inter-alpha-trypsin inhibitor heavy chain H2 precursor [Mus musculus]	0.0474	1	4	4	27		0.072649	0.0156048	0.0298698
568987095	PREDICTED: 40S ribosomal protein S24 isoform X5 [Mus musculus]	0.2203	8	2	2	13		0.0724172	0.00745238	0
6755368	40S ribosomal protein S18 [Mus musculus]	0.4342	2	7	7	65		0.0700773	0.0112667	0.0149882
226437659	endoglin isoform 2 precursor [Mus musculus]	0.2231	5	10	10	128		0.0700442	0.0465048	0.026284
568896389	PREDICTED: GTP-binding nuclear protein Ran [Mus musculus]	0.3102	4	6	6	54		0.0695585	0.0167667	0.0731361
114326446	myosin-9 [Mus musculus]	0.2342	13	35	35	236		0.0684437	0.0103905	0.0177988
568947669	PREDICTED: tumor susceptibility gene 101 protein isoform X2 [Mus musculus]	0.2396	4	7	7	19		0.0664459	0.00711905	0
18250296	60S ribosomal protein L24 [Mus musculus]	0.1975	2	3	3	11		0.0655298	0.00538095	0.00385385
568967059	PREDICTED: melanocyte protein PMEL isoform X1 [Mus musculus]	0.0783	1	5	5	81		0.0654636	0.048	0.213195
33186863	60S ribosomal protein L13 [Mus musculus]	0.2417	1	5	5	29		0.065	0.0085619	0.00689941
113195678	lysosome-associated membrane glycoprotein 1 precursor [Mus musculus]	0.1182	2	4	4	38		0.0646026	0.0172905	0.0472544
255308899	60S ribosomal protein L3 [Mus musculus]	0.1861	3	6	6	27		0.0642605	0.00642857	0
6755000	programmed cell death protein 6 [Mus musculus]	0.267	2	5	5	23		0.0638962	0.0062619	0.0147692
16418339	60S ribosomal protein L10 [Mus musculus]	0.2383	4	3	3	26		0.0634216	0.0127762	0.00999408
568975694	PREDICTED: phospholipid scramblase 3 isoform X1 [Mus musculus]	0.0946	2	2	2	12		0.0610375	0.011619	0.00555799
755523315	PREDICTED: major vault protein isoform X1 [Mus musculus]	0.223	2	14	14	30		0.0606402	0	0
8567400	60S ribosomal protein L27 [Mus musculus]	0.2794	1	3	3	21		0.0601876	0.0120381	0.00789941
114326474	neutral amino acid transporter B(0) [Mus musculus]	0.2505	2	10	10	83		0.0597682	0.0267286	0.0275444
19526912	hsc70-interacting protein [Mus musculus]	0.1995	1	7	7	49		0.0593046	0.011781	0.00742012
569006183	PREDICTED: vacuolar protein sorting-associated protein 37C isoform X1 [Mus musculus]	0.0909	1	2	2	6		0.0590177	0	0
568972328	PREDICTED: rho GDP-dissociation inhibitor 1 isoform X1 [Mus musculus]	0.2304	1	3	3	51		0.0579691	0.0192905	0.0257337
31982764	large neutral amino acids transporter small subunit 1 [Mus musculus]	0.1152	1	5	6	72		0.0578146	0.0537143	0.0495799
58037465	60S ribosomal protein L18a [Mus musculus]	0.1534	1	2	2	21		0.0575166	0.00926667	0.00546746
755540057	PREDICTED: monocarboxylate transporter 4 isoform X1 [Mus musculus]	0.1574	1	7	7	69		0.0563797	0.0716667	0.0559408
112983636	keratin, type I cytoskeletal 10 [Mus musculus]	0.1212	13	5	7	61		0.0553422	0.0204571	0.0366627
359279952	neuronal membrane glycoprotein M6-a isoform 3 [Mus musculus]	0.1955	3	3	3	20		0.0549448	0.00820476	0.00778107
6678193	synaptogyrin-1 isoform 1b [Mus musculus]	0.1257	3	2	2	13		0.0541943	0.0153952	0.0222959
312596932	choline transporter-like protein 2 isoform 1 [Mus musculus]	0.0668	5	3	3	15		0.054117	0.0077619	0.00539231
6753364	cell division control protein 42 homolog isoform 1 precursor [Mus musculus]	0.3246	5	4	5	40		0.05234	0.00911905	0.0131893
46879190	EGF-like repeat and discoidin I-like domain-containing protein 3 isoform b precursor [Mus musculus]	0.3404	2	14	14	74		0.0522848	0.0217238	0
160333837	60S ribosomal protein L36 [Mus musculus]	0.2857	2	3	3	13		0.052053	0.00353238	0.00378876
568936990	PREDICTED: 60S ribosomal protein L6 isoform X1 [Mus musculus]	0.2601	1	7	7	26		0.0511258	0.00674762	0.00667456
755515923	PREDICTED: annexin A4 isoform X1 [Mus musculus]	0.4984	2	12	13	108		0.0506733	0.0168381	0.0538876
164698506	vacuolar protein sorting-associated protein 4B [Mus musculus]	0.1486	5	5	5	16		0.0505298	0.00742857	0
122939196	clathrin light chain A isoform d [Mus musculus]	0.25	6	5	5	66		0.0490949	0.0334095	0.044858
6677995	monocarboxylate transporter 1 [Mus musculus]	0.1034	1	4	4	40		0.0490066	0.036919	0.0324911
568890009	PREDICTED: 60S ribosomal protein L30-like [Mus musculus]	0.2435	6	2	2	21		0.04883	0.00892381	0.00887574
31543735	sodium-coupled neutral amino acid transporter 2 [Mus musculus]	0.0893	2	3	3	16		0.0486976	0.0117333	0
24762230	40S ribosomal protein S15a [Mus musculus]	0.3077	1	4	4	31		0.0477483	0.0072381	0.0107633
40254160	ras-related protein Rap-2a precursor [Mus musculus]	0.3716	2	2	5	28		0.0470751	0.0346429	0.0259172
597436964	tyrosine-protein phosphatase non-receptor type substrate 1 isoform 5 precursor [Mus musculus]	0.25	6	2	2	23		0.0468764	0.00878095	0
255003735	60S ribosomal protein L10a [Mus musculus]	0.2304	2	4	4	10		0.0455298	0	0.00801775
6679441	peptidyl-prolyl cis-trans isomerase C precursor [Mus musculus]	0.2217	1	4	4	22		0.0455188	0.0109571	0.00454911
568983379	PREDICTED: core histone macro-H2A.1 isoform X2 [Mus musculus]	0.2323	8	3	3	6		0.0454084	0	0
755498692	PREDICTED: prothrombin isoform X1 [Mus musculus]	0.0534	2	3	3	23		0.0443488	0	0.00937278
254281331	neutral amino acid transporter A [Mus musculus]	0.1711	1	5	5	40		0.0441832	0.023819	0.0150533
755550293	PREDICTED: polyadenylate-binding protein 1 isoform X1 [Mus musculus]	0.2028	15	12	12	41		0.0433002	0.0098619	0.00476095
31981100	40S ribosomal protein S14 [Mus musculus]	0.3642	3	4	4	31		0.0431126	0.0103333	0.00982249
568991661	PREDICTED: poly(rC)-binding protein 2 isoform X16 [Mus musculus]	0.2673	28	4	6	36		0.042947	0.00877143	0.00872189
254675270	40S ribosomal protein S5 [Mus musculus]	0.1814	1	3	3	28		0.0427483	0.00517143	0.00927811
568938939	PREDICTED: high affinity cationic amino acid transporter 1 isoform X1 [Mus musculus]	0.0852	4	4	4	36		0.0424945	0.0155905	0.00389408
21539593	interferon-induced transmembrane protein 3 [Mus musculus]	0.2044	2	2	2	11		0.0410155	0	0.0120473
21105857	ras-related protein Rab-38 [Mus musculus]	0.4171	4	7	7	33		0.0406733	0.0101571	0.017645
160333901	cell surface glycoprotein MUC18 precursor [Mus musculus]	0.2531	3	13	13	63		0.0405188	0.0207	0.0102367
755551667	PREDICTED: disco-interacting protein 2 homolog B isoform X5 [Mus musculus]	0.1151	11	13	13	49		0.0396026	0.00614762	0.00253314
7106303	EH domain-containing protein 1 [Mus musculus]	0.2547	2	9	9	37		0.0393488	0.00718571	0.00526272
755551074	PREDICTED: keratin, type II cytoskeletal 2 epidermal isoform X1 [Mus musculus]	0.0352	3	2	2	18		0.0393157	0.0118857	0.0123669
568986509	PREDICTED: annexin A11 isoform X1 [Mus musculus]	0.2286	3	9	9	61		0.038819	0.0059381	0.0167396
13385652	40S ribosomal protein S20 [Mus musculus]	0.2521	1	3	3	28		0.0383554	0.0108952	0.0192899
21426889	40S ribosomal protein S11 [Mus musculus]	0.2089	2	4	4	14		0.0383444	0.00705714	0.00557456
6678437	translationally-controlled tumor protein [Mus musculus]	0.2326	1	3	3	28		0.038245	0.00846667	0.0157929
9625037	rho-related GTP-binding protein RhoG precursor [Mus musculus]	0.4921	3	6	7	69		0.0380684	0.010519	0.0106568
6755358	60S ribosomal protein L8 [Mus musculus]	0.1051	1	2	2	13		0.0379912	0.00395952	0.00393077
114326546	phosphoglycerate mutase 1 [Mus musculus]	0.4843	2	8	8	79		0.0367219	0.025119	0.0452663
31981304	V-type proton ATPase subunit d 1 [Mus musculus]	0.3077	1	8	8	61		0.0361038	0.0148857	0.0474497
33859482	elongation factor 2 [Mus musculus]	0.3741	4	30	30	148		0.0357506	0.0122762	0.045929
377837128	PREDICTED: 60S ribosomal protein L23 [Mus musculus]	0.3786	3	4	4	22		0.0357064	0.0122143	0.00474556
568966542	PREDICTED: T-complex protein 1 subunit beta isoform X1 [Mus musculus]	0.3346	1	13	13	80		0.0356623	0.0109286	0.026142
6680047	guanine nucleotide-binding protein subunit beta-2-like 1 [Mus musculus]	0.5741	1	14	14	86		0.0351325	0.0104667	0.0318521
568952442	PREDICTED: 60S acidic ribosomal protein P2 isoform X1 [Mus musculus]	0.5043	1	3	3	25		0.0348234	0.0130762	0.0150533
226437629	embigin precursor [Mus musculus]	0.2697	9	9	9	77		0.034713	0.0253476	0.0209349
30794450	60S ribosomal protein L4 [Mus musculus]	0.1814	1	6	6	30		0.0345916	0.0134143	0.0151538
568924843	PREDICTED: latrophilin-2 isoform X40 [Mus musculus]	0.1232	41	12	12	102		0.0342605	0.0191238	0.0101893
159110663	integrin alpha-IIb precursor [Mus musculus]	0.0261	1	2	2	9		0.0338852	0.0106905	0
568911576	PREDICTED: BRO1 domain-containing protein BROX isoform X3 [Mus musculus]	0.0705	3	2	2	10		0.0337417	0.0057619	0
568980365	PREDICTED: BAG family molecular chaperone regulator 5 isoform X1 [Mus musculus]	0.1969	1	6	6	21		0.0336424	0	0
160707889	adipocyte enhancer-binding protein 1 isoform 2 precursor [Mus musculus]	0.0585	6	4	4	17		0.0334989	0.00326238	0
6753322	T-complex protein 1 subunit delta [Mus musculus]	0.2449	1	10	10	70		0.0332671	0.0112667	0.0245325
672424492	heterogeneous nuclear ribonucleoprotein K isoform 4 [Mus musculus]	0.1868	4	6	6	30		0.0329912	0.00608095	0.016645
28076965	poliovirus receptor precursor [Mus musculus]	0.1054	1	3	3	47		0.0328918	0.0233762	0.0170533
6754994	poly(rC)-binding protein 1 [Mus musculus]	0.2079	1	3	5	40		0.0328808	0.0112476	0.0131657
836937697	secretory carrier-associated membrane protein 3 isoform 3 [Mus musculus]	0.2063	5	4	4	25		0.0328477	0.00365238	0.00798225
6678553	vesicle-associated membrane protein 3 [Mus musculus]	0.233	4	2	2	18		0.0326932	0.0139857	0.0139882
568938978	PREDICTED: 60S ribosomal protein L21 isoform X1 [Mus musculus]	0.1813	2	2	2	7		0.0325938	0	0
21314832	UTP--glucose-1-phosphate uridylyltransferase isoform 1 [Mus musculus]	0.4291	2	17	17	121		0.0321523	0.0358286	0.0458817
568994663	PREDICTED: leukocyte surface antigen CD47 isoform X6 [Mus musculus]	0.0891	7	2	2	27		0.0318764	0.0221048	0.0141716
21312062	transmembrane emp24 domain-containing protein 10 precursor [Mus musculus]	0.1461	1	2	2	15		0.0314018	0.00628095	0.00688757
25141335	copine-3 [Mus musculus]	0.1689	18	6	7	27		0.0314018	0.00741429	0.0125266
13385408	60S ribosomal protein L11 [Mus musculus]	0.1685	6	3	3	19		0.030883	0.0145524	0.0143136
755527271	PREDICTED: IST1 homolog isoform X2 [Mus musculus]	0.193	3	7	7	21		0.0307506	0.00748095	0.00666272
225735655	prosaposin isoform E precursor [Mus musculus]	0.1138	6	6	6	31		0.0307395	0.00930952	0.0294024
930588918	integrin alpha-5 isoform 1 preproprotein [Mus musculus]	0.1034	2	10	10	80		0.0301656	0.0249095	0.0121183
6678682	galectin-1 [Mus musculus]	0.437	1	5	5	39		0.0301104	0.0181143	0.0307929
6755376	40S ribosomal protein S7 [Mus musculus]	0.2577	1	4	4	9		0.0299007	0	0.00723077
755547745	PREDICTED: L-dopachrome tautomerase isoform X1 [Mus musculus]	0.2114	3	7	7	50		0.029713	0.0144429	0.0084497
568971835	PREDICTED: integrin beta-3 isoform X1 [Mus musculus]	0.0781	3	4	4	35		0.0290839	0.00794286	0.00524793
31982755	vimentin [Mus musculus]	0.4313	15	17	18	103		0.0288742	0.0134286	0.0412485
568921999	PREDICTED: putative helicase MOV-10 isoform X1 [Mus musculus]	0.1175	2	10	10	33		0.0286093	0.00614286	0
9506983	serine/threonine-protein phosphatase 2A catalytic subunit alpha isoform [Mus musculus]	0.2751	3	5	5	27		0.028521	0.00377524	0.0105562
568992479	PREDICTED: protein kinase C and casein kinase substrate in neurons protein 2 isoform X3 [Mus musculus]	0.1528	4	6	6	26		0.0284879	0.00757143	0
33468857	histidine triad nucleotide-binding protein 1 [Mus musculus]	0.3254	1	3	3	19		0.0283996	0.00922381	0.0162426
93102417	glycine--tRNA ligase [Mus musculus]	0.177	1	12	12	47		0.0281788	0.00597143	0.0213905
442535508	fatty acid-binding protein, epidermal isoform 2 [Mus musculus]	0.306	2	3	3	13		0.0280684	0.00644762	0.0100118
116089273	rab GDP dissociation inhibitor beta [Mus musculus]	0.2225	2	8	8	35		0.0276159	0.00686667	0.00626627
568906496	PREDICTED: mitogen-activated protein kinase kinase kinase kinase 4 isoform X8 [Mus musculus]	0.0208	33	2	2	12		0.0275276	0.00304333	0
755555880	PREDICTED: CD2-associated protein isoform X1 [Mus musculus]	0.1302	4	7	7	17		0.02734	0.0022781	0
568946155	PREDICTED: myeloid-associated differentiation marker isoform X1 [Mus musculus]	0.1031	1	3	3	19		0.0272185	0.0223333	0.0226864
9256519	60S acidic ribosomal protein P1 [Mus musculus]	0.6667	1	3	3	16		0.0271634	0	0.0174734
6753324	T-complex protein 1 subunit zeta [Mus musculus]	0.2542	5	12	12	49		0.027064	0.00787143	0.0192308
568909475	PREDICTED: ras-related protein Ral-B isoform X1 [Mus musculus]	0.2233	1	2	4	36		0.0265011	0.00832857	0.00715976
6753320	T-complex protein 1 subunit gamma [Mus musculus]	0.2991	1	15	15	63		0.0264901	0.0097	0.0218343
18390323	ras-related protein Rab-14 [Mus musculus]	0.2884	25	4	5	42		0.0263466	0.0269619	0.0404142
124249058	tectonin beta-propeller repeat-containing protein 1 [Mus musculus]	0.1569	2	13	13	63		0.0263245	0.00781905	0.0161775
14149647	60S ribosomal protein L9 [Mus musculus]	0.151	1	2	2	18		0.0259713	0.0097619	0.0094142
568922043	PREDICTED: GTPase NRas isoform X1 [Mus musculus]	0.3016	7	4	4	19		0.0257506	0.00675238	0.00539704
45544618	S-methyl-5'-thioadenosine phosphorylase [Mus musculus]	0.159	1	3	3	11		0.0255077	0	0.0133195
6680724	ADP-ribosylation factor 6 [Mus musculus]	0.1829	1	2	2	4		0.0254746	0.00621905	0
160333923	heterogeneous nuclear ribonucleoprotein U [Mus musculus]	0.0975	1	6	6	27		0.0254415	0.00720476	0.0200888
31981592	EH domain-containing protein 4 [Mus musculus]	0.0481	1	2	2	9		0.0251987	0.00338476	0.00284379
6679078	nucleoside diphosphate kinase B [Mus musculus]	0.4539	1	3	6	51		0.0251656	0.0184238	0.0280533
568965555	PREDICTED: vacuolar protein sorting-associated protein VTA1 homolog isoform X1 [Mus musculus]	0.2571	3	5	5	15		0.0250662	0.0033619	0
52353955	D-3-phosphoglycerate dehydrogenase [Mus musculus]	0.242	1	11	11	62		0.0249669	0.00967143	0.0333669
68989251	protein tweety homolog 2 [Mus musculus]	0.0639	2	4	4	9		0.0249448	0	0
568995055	PREDICTED: transferrin receptor protein 1 isoform X1 [Mus musculus]	0.1979	1	13	13	74		0.0247903	0.00630476	0.0134793
568911077	PREDICTED: nicastrin isoform X1 [Mus musculus]	0.0973	2	6	6	40		0.0245033	0.00879048	0.0156982
29244484	vacuolar protein sorting-associated protein 37B [Mus musculus]	0.2035	1	4	4	8		0.0241832	0	0
568906266	PREDICTED: zinc transporter ZIP10 isoform X1 [Mus musculus]	0.0552	2	3	3	20		0.0241501	0.0106095	0.00504379
13195674	ras-related protein Rab-6A isoform 2 [Mus musculus]	0.2308	28	3	4	30		0.024128	0.034481	0.0368994
568914382	PREDICTED: multivesicular body subunit 12B isoform X8 [Mus musculus]	0.1867	9	2	2	5		0.0239404	0	0
6755534	solute carrier family 12 member 7 [Mus musculus]	0.1801	7	15	15	127		0.0238631	0.0186048	0.0131953
6677801	40S ribosomal protein S17 [Mus musculus]	0.2444	1	2	2	4		0.0238411	0	0.00801775
407264599	PREDICTED: ferritin light chain 1 [Mus musculus]	0.6612	1	9	9	58		0.0237969	0.00805238	0.034787
568946529	PREDICTED: charged multivesicular body protein 2a isoform X1 [Mus musculus]	0.1577	2	4	4	12		0.0237196	0.00630952	0
160333553	60S ribosomal protein L12 [Mus musculus]	0.2424	3	3	3	16		0.0236313	0.00516667	0.00894675
15042947	60S ribosomal protein L35a [Mus musculus]	0.1455	1	2	2	7		0.0234768	0.00578571	0.00553491
13385598	small nuclear ribonucleoprotein Sm D3 [Mus musculus]	0.1508	1	2	2	5		0.0234216	0	0
568985566	PREDICTED: 60S ribosomal protein L15 isoform X1 [Mus musculus]	0.2059	2	4	4	13		0.0232119	0.00665714	0.00528639
755553090	PREDICTED: V-type proton ATPase catalytic subunit A isoform X1 [Mus musculus]	0.4182	1	21	21	174		0.0231347	0.0145	0.0417692
927590339	keratin, type I cytoskeletal 14 isoform 2 [Mus musculus]	0.0804	26	2	4	12		0.0230574	0.0103143	0.0132249
110625624	T-complex protein 1 subunit alpha isoform 1 [Mus musculus]	0.286	2	14	14	52		0.022936	0.00643333	0.0151953
209862989	ubiquitin-like modifier-activating enzyme 1 isoform 2 [Mus musculus]	0.2032	3	16	16	94		0.0228918	0.00867143	0.0271361
31560697	histone H1.0 [Mus musculus]	0.1082	1	2	2	2		0.0228808	0	0
146219849	catenin delta-1 isoform 3 [Mus musculus]	0.0325	12	2	2	3		0.0227152	0.00438476	0
568981341	PREDICTED: LOW QUALITY PROTEIN: protein AHNAK2 isoform X3 [Mus musculus]	0.1515	3	3	3	26		0.0226821	0.0103667	0.00614201
9789907	STIP1 homology and U box-containing protein 1 [Mus musculus]	0.0724	1	2	2	3		0.022649	0	0
568956465	PREDICTED: peroxiredoxin-2 isoform X1 [Mus musculus]	0.3182	1	5	5	23		0.0225497	0.00711905	0.0149112
113866024	ras-related protein Rab-5C isoform 1 [Mus musculus]	0.5046	4	7	7	36		0.0224172	0.0144286	0.0159822
19705578	V-type proton ATPase subunit B, brain isoform [Mus musculus]	0.4012	2	16	16	105		0.0220088	0.0154952	0.0529645
568964960	PREDICTED: band 4.1-like protein 2 isoform X12 [Mus musculus]	0.1321	40	6	6	13		0.0218764	0.00565714	0
52138552	N-acetylated-alpha-linked acidic dipeptidase 2 [Mus musculus]	0.0595	4	3	3	16		0.0218653	0.00821905	0.00586982
6677819	ras-related protein R-Ras precursor [Mus musculus]	0.2064	3	4	4	15		0.0215121	0.00791905	0.0055497
93102409	fatty acid synthase [Mus musculus]	0.1609	1	29	29	113		0.0214459	0.0063619	0.0196805
6679389	plexin-A1 precursor [Mus musculus]	0.0475	3	7	7	26		0.0213355	0.00620952	0.00404734
568947434	PREDICTED: aminopeptidase N isoform X1 [Mus musculus]	0.1284	1	9	9	44		0.0210044	0.00802857	0.00362663
6679731	coagulation factor V preproprotein [Mus musculus]	0.0197	1	4	4	30		0.0209492	0.00756667	0.00855621
755538790	PREDICTED: eukaryotic translation initiation factor 5A-1 isoform X1 [Mus musculus]	0.2987	2	4	4	27		0.0208278	0.0058	0.0118047
755538435	PREDICTED: transient receptor potential cation channel subfamily V member 2 isoform X1 [Mus musculus]	0.1362	1	7	7	41		0.0205519	0.0191286	0.0104852
568953190	PREDICTED: ras GTPase-activating protein 3 isoform X1 [Mus musculus]	0.0848	2	7	7	32		0.0205298	0.0051619	0.00202367
326381098	serine--tRNA ligase, cytoplasmic isoform 2 [Mus musculus]	0.1836	2	7	7	25		0.0203532	0.00497143	0.0136864
84794552	phosphatidylethanolamine-binding protein 1 [Mus musculus]	0.3262	1	4	4	21		0.0201656	0.00742381	0.0121065
34610211	sortilin isoform 2 precursor [Mus musculus]	0.0642	4	5	5	17		0.0200993	0.00337143	0.00768639
84662745	guanine nucleotide-binding protein G(q) subunit alpha [Mus musculus]	0.1616	2	2	5	27		0.02	0.00889048	0.00921893
357588483	tetraspanin-4 [Mus musculus]	0.1723	2	3	3	11		0.0197351	0.0213524	0
568939453	PREDICTED: hepatocyte growth factor receptor isoform X2 [Mus musculus]	0.027	10	2	3	12		0.0196689	0.00614762	0.00404911
7949020	cyclin-dependent kinase 2 isoform 2 [Mus musculus]	0.2953	99	6	6	16		0.0196468	0.00584762	0.00853254
568954218	PREDICTED: golgin subfamily A member 7 isoform X1 [Mus musculus]	0.2537	2	3	3	14		0.0196247	0.00813333	0.00341657
154240716	integrin alpha-V precursor [Mus musculus]	0.1341	2	11	11	65		0.0194812	0.0172	0.0129645
568947541	PREDICTED: cytoplasmic FMR1-interacting protein 1 isoform X1 [Mus musculus]	0.0439	4	5	5	14		0.0193598	0.00589048	0
157951678	carbonic anhydrase 6 precursor [Mus musculus]	0.1199	1	2	2	4		0.0193488	0	0
40254595	dihydropyrimidinase-related protein 2 [Mus musculus]	0.2902	7	11	11	40		0.0191722	0.0172476	0.0216391
124494244	unconventional myosin-Ic isoform b [Mus musculus]	0.2014	3	17	17	86		0.0188631	0.0154381	0.00621893
14389431	stress-induced-phosphoprotein 1 [Mus musculus]	0.1215	1	5	5	26		0.0187528	0.00376238	0.00619527
226823309	eukaryotic initiation factor 4A-I isoform 2 [Mus musculus]	0.3104	9	11	11	64		0.0187307	0.0108095	0.0143432
568968070	PREDICTED: nucleosome assembly protein 1-like 1 isoform X3 [Mus musculus]	0.1462	10	4	4	41		0.0185872	0.0118762	0.0149645
755537370	PREDICTED: gap junction gamma-1 protein isoform X1 [Mus musculus]	0.0859	1	2	2	6		0.0185099	0	0
253970508	retinoid-inducible serine carboxypeptidase precursor [Mus musculus]	0.0841	1	3	3	7		0.0184768	0.00303714	0.0101716
12963667	epididymal secretory protein E1 precursor [Mus musculus]	0.2953	1	4	4	15		0.0184658	0.00958571	0.0297811
31560653	ATP-dependent 6-phosphofructokinase, liver type [Mus musculus]	0.241	1	11	14	69		0.0184106	0.00843333	0.0219822
110625979	elongation factor 1-gamma [Mus musculus]	0.1716	1	8	8	24		0.0182892	0	0.014432
254910995	alpha-N-acetylglucosaminidase precursor [Mus musculus]	0.2774	2	16	16	109		0.0181567	0.00718095	0.0252722
568968337	PREDICTED: plasma membrane calcium-transporting ATPase 1 isoform X3 [Mus musculus]	0.1743	24	14	14	112		0.0180464	0.0184429	0.00997041
6671702	T-complex protein 1 subunit epsilon [Mus musculus]	0.1848	2	8	8	40		0.0180243	0.00739048	0.0177041
10946574	creatine kinase B-type [Mus musculus]	0.3071	1	8	8	58		0.0180022	0.0147381	0.020355
33620739	myosin light polypeptide 6 [Mus musculus]	0.4636	14	7	7	45		0.0179912	0.0119524	0.0131893
160707956	annexin A7 [Mus musculus]	0.0713	2	3	3	19		0.0179139	0.00454333	0.0054787
6754004	guanine nucleotide-binding protein subunit alpha-11 [Mus musculus]	0.1504	2	2	5	33		0.0178146	0.00959524	0.00921893
568960787	PREDICTED: unconventional myosin-Va isoform X6 [Mus musculus]	0.0235	12	3	3	29		0.0177704	0.00530476	0.00643195
130507685	unconventional myosin-X [Mus musculus]	0.0281	5	5	5	21		0.0177483	0.00591905	0
568991301	PREDICTED: plexin-B2 isoform X1 [Mus musculus]	0.1732	1	23	23	181		0.0176269	0.0158857	0.0132071
133778978	cation-independent mannose-6-phosphate receptor precursor [Mus musculus]	0.0137	1	3	3	6		0.0175938	0	0.00402485
902763357	heterogeneous nuclear ribonucleoprotein Q isoform 4 [Mus musculus]	0.0453	10	2	2	6		0.0175607	0.00184762	0.0038716
568965536	PREDICTED: syntaxin-7 isoform X1 [Mus musculus]	0.1073	1	2	2	11		0.017362	0.0061	0.00298284
755565280	PREDICTED: filamin-A isoform X1 [Mus musculus]	0.1163	8	20	20	83		0.0172627	0.00606667	0.00565385
67906179	fermitin family homolog 2 [Mus musculus]	0.0353	4	2	2	4		0.0172517	0.00356	0
568945146	PREDICTED: 40S ribosomal protein S19 isoform X1 [Mus musculus]	0.1517	2	2	2	7		0.0170309	0.00428429	0.00343136
569007933	PREDICTED: centrosomal protein of 55 kDa isoform X1 [Mus musculus]	0.0844	3	4	4	7		0.0169647	0	0
568915226	PREDICTED: CD82 antigen isoform X1 [Mus musculus]	0.0865	1	2	2	24		0.0167439	0.00831429	0.00522959
123701966	BTB/POZ domain-containing protein KCTD12 [Mus musculus]	0.2018	3	5	5	25		0.0167108	0.00949524	0.00792308
160707894	aldose reductase [Mus musculus]	0.1551	1	5	5	16		0.0167108	0.00301333	0.0117515
6679583	ras-related protein Rab-11B [Mus musculus]	0.4266	4	9	9	51		0.0165232	0.0110095	0.0140592
13386054	actin-related protein 2/3 complex subunit 4 isoform 1 [Mus musculus]	0.2262	3	4	4	31		0.0164018	0.0137238	0.0103373
755499563	PREDICTED: heterogeneous nuclear ribonucleoprotein A3 isoform X1 [Mus musculus]	0.1709	2	5	5	22		0.01617	0.00332762	0.011284
211065507	aspartate--tRNA ligase, cytoplasmic isoform 1 [Mus musculus]	0.3154	2	14	14	51		0.0160596	0.00953333	0.0203314
23956214	splicing factor, proline- and glutamine-rich [Mus musculus]	0.0501	2	2	3	10		0.0159934	0	0.008
40068491	probable ATP-dependent RNA helicase DDX17 isoform 2 [Mus musculus]	0.1179	5	2	4	13		0.0158609	0.00414667	0.00760355
568961243	PREDICTED: phospholipid scramblase 1 isoform X1 [Mus musculus]	0.1128	1	3	3	8		0.0158389	0.00867619	0.00601183
254553458	glucose-6-phosphate isomerase [Mus musculus]	0.276	2	10	10	48		0.0156181	0.00697143	0.0133964
25141330	copine-1 [Mus musculus]	0.084	1	3	4	17		0.0155519	0.00395905	0.00815385
6996917	glucose-6-phosphate 1-dehydrogenase X [Mus musculus]	0.1495	2	7	7	27		0.0154746	0.00316238	0.00862722
22122825	actin-related protein 2 [Mus musculus]	0.1904	2	6	6	47		0.0153863	0.0108619	0.0110888
255069795	valine--tRNA ligase [Mus musculus]	0.1045	1	11	11	33		0.0153311	0.00236714	0.0104793
165377045	integrin alpha-9 isoform a precursor [Mus musculus]	0.0637	3	6	6	40		0.015287	0.00841429	0.00768639
256818746	tryptophan--tRNA ligase, cytoplasmic isoform 2 [Mus musculus]	0.1516	2	5	5	13		0.0151214	0	0.0063787
340007377	V-type proton ATPase 116 kDa subunit a isoform 1 isoform 3 [Mus musculus]	0.1599	11	11	11	52		0.0151104	0.00810476	0.022355
45504359	V-type proton ATPase subunit E 1 [Mus musculus]	0.4115	2	10	10	71		0.0150993	0.00940476	0.0271834
568960679	PREDICTED: ras-related protein Rab-27A isoform X1 [Mus musculus]	0.2443	2	5	5	27		0.0148565	0.00608571	0.0168047
228008337	26S protease regulatory subunit 6A [Mus musculus]	0.1109	1	4	4	15		0.0148013	0.00428762	0.00989349
568904643	PREDICTED: peroxiredoxin-6 [Mus musculus]	0.3929	4	6	6	19		0.0146689	0.00424333	0.00839645
112293266	heat shock 70 kDa protein 4 [Mus musculus]	0.1817	1	11	11	33		0.0146247	0.00530952	0.0146864
13385518	ADP-ribosylation factor-like protein 8B [Mus musculus]	0.2688	2	4	4	16		0.0145364	0.00615714	0.0132189
161353454	CD151 antigen [Mus musculus]	0.0988	1	2	2	6		0.014404	0.0055619	0
6755144	galectin-3-binding protein precursor [Mus musculus]	0.0503	1	2	2	6		0.0142826	0	0
568913266	PREDICTED: arrestin domain-containing protein 1 isoform X3 [Mus musculus]	0.0376	5	2	2	5		0.0140177	0	0
31982236	integrin alpha-6 isoform 1 precursor [Mus musculus]	0.1603	3	12	12	50		0.0140066	0.0056619	0.00460473
6671664	calnexin precursor [Mus musculus]	0.1895	1	9	9	75		0.0138079	0.0174286	0.0207751
9790141	actin-related protein 2/3 complex subunit 3 [Mus musculus]	0.1742	1	3	3	9		0.0136313	0.00522857	0.00451065
568893112	PREDICTED: prostaglandin E synthase 3 [Mus musculus]	0.375	1	5	5	21		0.0135982	0.00529048	0.013432
10946940	ras-related protein Rab-2A [Mus musculus]	0.3302	3	5	5	23		0.0133996	0.0060381	0.0113195
568990930	PREDICTED: sodium-coupled neutral amino acid transporter 1 isoform X1 [Mus musculus]	0.0392	1	2	2	6		0.0130905	0.00440381	0.00563373
93102413	galactokinase [Mus musculus]	0.2143	1	7	7	53		0.0129691	0.00691429	0.0190651
13386442	charged multivesicular body protein 5 [Mus musculus]	0.2511	1	3	3	10		0.0128918	0.00565714	0
126723461	T-complex protein 1 subunit theta [Mus musculus]	0.3358	1	16	16	89		0.0128366	0.0102952	0.022284
238814391	T-complex protein 1 subunit eta [Mus musculus]	0.1563	1	7	7	20		0.0128146	0.00524762	0.0123254
6753262	F-actin-capping protein subunit beta isoform b [Mus musculus]	0.114	4	3	3	7		0.0127152	0.00491905	0.00423195
15617197	V-type proton ATPase subunit G 1 [Mus musculus]	0.339	1	3	3	19		0.0124614	0.0112143	0.0222367
568966695	PREDICTED: gamma-glutamyltranspeptidase 1 isoform X1 [Mus musculus]	0.0634	2	3	3	15		0.0123841	0.0050619	0.00382308
18017605	ubiquitin-conjugating enzyme E2 N [Mus musculus]	0.1842	4	3	3	5		0.012351	0	0.00333136
654822535	neuroplastin isoform 2 precursor [Mus musculus]	0.1336	6	3	3	26		0.0122296	0.010819	0.00652071
40254577	40S ribosomal protein S12 [Mus musculus]	0.4545	2	5	5	30		0.0121854	0.00698095	0.0174083
227908823	bifunctional purine biosynthesis protein PURH [Mus musculus]	0.2416	1	10	10	37		0.0120971	0.00477143	0.0130533
409264633	epidermal growth factor receptor kinase substrate 8 isoform 3 [Mus musculus]	0.0766	4	3	3	12		0.0120751	0.00518095	0.00629586
13385268	cytochrome b5 [Mus musculus]	0.4104	1	4	4	32		0.012053	0.0134048	0.0421302
134288917	cytoplasmic dynein 1 heavy chain 1 [Mus musculus]	0.1016	1	37	37	97		0.0115784	0.00337619	0.0129822
46049022	26S proteasome non-ATPase regulatory subunit 6 [Mus musculus]	0.1748	1	6	6	23		0.0114128	0.00415286	0.00869822
755506257	PREDICTED: talin-1 isoform X3 [Mus musculus]	0.0153	3	3	3	7		0.0113576	0.00214524	0
118150658	protein NDRG1 [Mus musculus]	0.1497	1	4	4	16		0.0112804	0.0090381	0.0190888
82617575	bifunctional glutamate/proline--tRNA ligase [Mus musculus]	0.131	4	14	14	43		0.0109735	0.00262714	0.00846154
755539208	PREDICTED: dnaJ homolog subfamily C member 7 isoform X1 [Mus musculus]	0.0356	2	2	2	4		0.0108179	0	0
145587092	afadin [Mus musculus]	0.0148	16	2	2	7		0.0107009	0.00297429	0
153791389	integrin alpha-1 precursor [Mus musculus]	0.028	1	3	3	7		0.00999117	0.00343952	0
34610233	reticulon-4 isoform B1 [Mus musculus]	0.2247	5	4	4	25		0.00983002	0.00990952	0.0452663
27734847	junctional adhesion molecule A precursor [Mus musculus]	0.09	1	2	2	4		0.00969205	0.00441667	0
9790219	destrin [Mus musculus]	0.2182	1	3	3	22		0.00946247	0.00684762	0.0114852
13399310	40S ribosomal protein S10 [Mus musculus]	0.1455	3	2	2	12		0.00942826	0.00427286	0.00963314
19527154	protein BRICK1 [Mus musculus]	0.32	1	2	2	4		0.00934437	0.00381476	0.00214793
6755963	voltage-dependent anion-selective channel protein 1 [Mus musculus]	0.311	1	5	6	53		0.00930243	0.0105667	0.012929
755502236	PREDICTED: dnaJ homolog subfamily C member 5 isoform X1 [Mus musculus]	0.2424	1	2	2	10		0.00916115	0.00756667	0.00652071
6753882	peptidyl-prolyl cis-trans isomerase FKBP4 [Mus musculus]	0.3035	1	12	12	32		0.00904746	0	0.0123136
568908101	PREDICTED: ATP-dependent RNA helicase A isoform X2 [Mus musculus]	0.0583	3	5	5	13		0.00855188	0	0.00435444
13385392	alpha-soluble NSF attachment protein [Mus musculus]	0.2983	2	7	7	26		0.0080287	0.00538571	0.00794675
922304352	epoxide hydrolase 1 isoform 2 precursor [Mus musculus]	0.0408	2	2	2	13		0.00796247	0.00369429	0.0052284
124486895	6-phosphogluconate dehydrogenase, decarboxylating [Mus musculus]	0.1201	3	5	5	13		0.00791943	0.00331429	0.00414793
568984187	PREDICTED: secretory carrier-associated membrane protein 1 isoform X1 [Mus musculus]	0.1643	2	3	3	9		0.0076777	0	0.00716568
25092662	vacuolar protein-sorting-associated protein 25 isoform 2 [Mus musculus]	0.142	4	2	2	4		0.00677704	0	0
56699423	E3 ubiquitin-protein ligase NEDD4 [Mus musculus]	0.0913	7	6	6	26		0.00671965	0.00541905	0.00609467
31543108	lysosome-associated membrane glycoprotein 2 isoform 2 precursor [Mus musculus]	0.106	3	5	5	13		0.00652539	0	0.018432
755553232	PREDICTED: multidrug resistance-associated protein 1 isoform X1 [Mus musculus]	0.0671	2	7	7	29		0.00376049	0.00619524	0.00867456
8392847	alpha-centractin [Mus musculus]	0.1303	1	2	3	8		0	0	0.0093787
23956222	actin-related protein 3 [Mus musculus]	0.2871	1	8	8	55		0	0.0177	0.012142
13385958	40S ribosomal protein S27-like isoform 2 [Mus musculus]	0.25	3	2	2	6		0	0.00559524	0.00339172
21728376	myosin regulatory light chain 12B [Mus musculus]	0.2384	4	4	4	11		0	0.00539524	0.00677515
7110703	26S protease regulatory subunit 8 [Mus musculus]	0.202	1	5	6	18		0	0	0.00707101
25742730	60S ribosomal protein L32 [Mus musculus]	0.1704	2	2	2	4		0	0.00473333	0
21703842	tRNA-splicing ligase RtcB homolog [Mus musculus]	0.101	1	4	4	11		0	0	0.0054568
19111162	transmembrane 9 superfamily member 3 precursor [Mus musculus]	0.0511	1	2	2	5		0	0	0.00704734
568947527	PREDICTED: ruvB-like 2 isoform X1 [Mus musculus]	0.1188	1	5	5	10		0	0	0.00478107
225543319	transitional endoplasmic reticulum ATPase [Mus musculus]	0.1551	9	10	10	51		0	0.00804286	0.0131243
268370148	V-type proton ATPase 116 kDa subunit a isoform 3 [Mus musculus]	0.0959	2	6	6	30		0	0	0.0138639
172088119	DNA replication licensing factor MCM2 [Mus musculus]	0.0951	1	6	6	16		0	0	0.00587515
157951680	copper-transporting ATPase 1 isoform 2 [Mus musculus]	0.0248	2	2	2	6		0	0	0.00321834
568930424	PREDICTED: protein RCC2 isoform X1 [Mus musculus]	0.1058	1	4	4	14		0	0	0.00642012
31982511	alcohol dehydrogenase class-3 isoform 1 [Mus musculus]	0.0668	1	2	2	7		0	0	0.00538757
6681079	cathepsin B preproprotein [Mus musculus]	0.0855	1	2	2	11		0	0.0044781	0.00586686
31560022	glycogen [starch] synthase, muscle [Mus musculus]	0.0881	1	5	5	13		0	0	0.0118284
170650606	immunoglobulin superfamily member 3 precursor [Mus musculus]	0.0142	3	2	2	3		0	0.0019919	0
7710018	erythrocyte band 7 integral membrane protein [Mus musculus]	0.1479	2	3	3	12		0	0.00608095	0.00575503
254540027	malate dehydrogenase, cytoplasmic isoform Mdh1 [Mus musculus]	0.1737	2	5	5	14		0	0.0034881	0.00965089
51093840	eukaryotic translation initiation factor 3 subunit L [Mus musculus]	0.0567	1	3	3	5		0	0	0.00419467
9055376	plexin-C1 precursor [Mus musculus]	0.0197	2	2	2	6		0	0.00238524	0
22122795	cytoplasmic dynein 1 light intermediate chain 1 [Mus musculus]	0.0918	1	4	4	9		0	0	0.00764497
755562842	PREDICTED: xaa-Pro aminopeptidase 1 isoform X2 [Mus musculus]	0.069	3	3	3	9		0	0	0.00630769
357394934	non-POU domain-containing octamer-binding protein [Mus musculus]	0.0529	2	2	3	4		0	0	0.00686982
13385942	citrate synthase, mitochondrial precursor [Mus musculus]	0.0582	2	2	2	4		0	0	0.00930769
27754103	26S protease regulatory subunit 10B [Mus musculus]	0.0566	1	2	2	12		0	0	0.00650888
134053905	26S proteasome non-ATPase regulatory subunit 11 [Mus musculus]	0.2038	2	7	7	17		0	0	0.00830769
120537241	leucine--tRNA ligase, cytoplasmic [Mus musculus]	0.0603	1	4	4	11		0	0	0.0056929
6681069	cysteine and glycine-rich protein 1 [Mus musculus]	0.1658	1	2	2	6		0	0.00661905	0.00847929
568956640	PREDICTED: alanine--tRNA ligase, cytoplasmic isoform X1 [Mus musculus]	0.1353	1	11	11	31		0	0.00584286	0.0148935
13928670	vacuolar protein sorting-associated protein 35 [Mus musculus]	0.1244	1	7	7	21		0	0	0.00873964
7304963	chloride intracellular channel protein 4 [Mus musculus]	0.1542	1	2	2	4		0	0.00298952	0.00314615
29293809	ATP-citrate synthase isoform 2 [Mus musculus]	0.1329	2	11	11	31		0	0.00438952	0.0109231
6755210	26S proteasome non-ATPase regulatory subunit 13 [Mus musculus]	0.1835	1	7	7	18		0	0.00248667	0.00742604
11968166	cathepsin Z preproprotein [Mus musculus]	0.1078	1	3	3	8		0	0	0.00490237
568939634	PREDICTED: asparagine synthetase [glutamine-hydrolyzing] isoform X1 [Mus musculus]	0.1301	2	6	6	17		0	0	0.0125858
15617203	chloride intracellular channel protein 1 [Mus musculus]	0.4855	1	7	7	36		0	0.0097619	0.0128876
6755100	proliferation-associated protein 2G4 [Mus musculus]	0.1015	1	3	3	8		0	0	0.0075503
6754222	heterogeneous nuclear ribonucleoprotein A/B isoform 2 [Mus musculus]	0.0842	8	2	2	6		0	0	0.0109349
6678768	myristoylated alanine-rich C-kinase substrate [Mus musculus]	0.5696	1	7	7	43		0	0.0115905	0.00669231
6754084	glutathione S-transferase Mu 1 [Mus musculus]	0.2156	11	4	4	8		0	0	0.00646154
189339262	V-type proton ATPase subunit C 1 [Mus musculus]	0.2147	1	8	8	22		0	0.0034681	0.0127633
84794548	UDP-N-acetylhexosamine pyrophosphorylase-like protein 1 [Mus musculus]	0.1026	1	5	5	16		0	0.00358762	0.0112604
74315975	26S proteasome non-ATPase regulatory subunit 1 [Mus musculus]	0.0955	1	6	6	19		0	0	0.00787574
31543942	vinculin [Mus musculus]	0.0347	2	2	2	7		0	0.00192286	0.00149645
282398108	dolichyl-diphosphooligosaccharide--protein glycosyltransferase subunit 1 precursor [Mus musculus]	0.0806	1	4	4	11		0	0.0109905	0.00456391
31980922	elongation factor 1-beta [Mus musculus]	0.2044	1	3	3	12		0	0.0073	0.0138876
568916072	PREDICTED: synaptosomal-associated protein 23 isoform X1 [Mus musculus]	0.3524	4	5	5	37		0	0.00839048	0.00685207
568990414	PREDICTED: membrane-associated transporter protein isoform X1 [Mus musculus]	0.1057	1	4	4	22		0	0.00835714	0.0193136
188528894	transmembrane 9 superfamily member 2 precursor [Mus musculus]	0.0544	1	3	3	5		0	0	0.00881657
6755965	voltage-dependent anion-selective channel protein 2 [Mus musculus]	0.1186	1	3	3	13		0	0.00515714	0.00627219
6678177	syntaxin-4 [Mus musculus]	0.0738	5	2	2	3		0	0.0212238	0.00673964
30841008	ras-related protein Rab-18 isoform 2 precursor [Mus musculus]	0.2524	3	4	4	14		0	0.00302476	0.0234675
6753190	beta-galactosidase preproprotein [Mus musculus]	0.0773	4	4	4	8		0	0	0.00857988
568928280	PREDICTED: adenylyl cyclase-associated protein 1 isoform X1 [Mus musculus]	0.0612	1	2	2	10		0	0.00456	0.00660947
156713423	26S proteasome non-ATPase regulatory subunit 8 [Mus musculus]	0.1105	1	2	2	4		0	0	0.00470296
115334671	4-trimethylaminobutyraldehyde dehydrogenase precursor [Mus musculus]	0.1737	2	7	7	17		0	0	0.00897633
31982448	ephrin type-A receptor 3 precursor [Mus musculus]	0.0732	14	5	5	12		0	0.00551429	0
13385384	26S proteasome non-ATPase regulatory subunit 12 [Mus musculus]	0.0811	1	3	3	5		0	0	0.00503077
228480253	septin-2 isoform b [Mus musculus]	0.0623	5	2	2	4		0	0.00302667	0.00520592
568904641	PREDICTED: heterogeneous nuclear ribonucleoproteins A2/B1 isoform X2 [Mus musculus]	0.1096	3	3	3	9		0	0.00396571	0.0123195
225637531	eukaryotic translation initiation factor 3 subunit F [Mus musculus]	0.1191	1	3	3	10		0	0	0.00407396
146219837	eukaryotic translation initiation factor 3 subunit A [Mus musculus]	0.0246	1	3	3	10		0	0	0.00325148
110835726	pre-mRNA-splicing factor ATP-dependent RNA helicase DHX15 isoform 1 [Mus musculus]	0.0327	2	2	2	3		0	0	0.00481598
162461907	stress-70 protein, mitochondrial [Mus musculus]	0.0619	1	3	3	18		0	0.00343571	0.00458225
31980629	vesicle-associated membrane protein 8 [Mus musculus]	0.1881	1	2	2	3		0	0.00320619	0.00558225
67514549	beta-hexosaminidase subunit alpha precursor [Mus musculus]	0.0947	1	4	4	14		0	0.00160524	0.00752663
242332572	ras GTPase-activating-like protein IQGAP1 [Mus musculus]	0.0525	2	6	6	13		0	0.00491905	0.00246331
226823359	coatomer subunit alpha [Mus musculus]	0.0294	2	3	3	10		0	0	0.00494793
568997281	PREDICTED: trifunctional purine biosynthetic protein adenosine-3 isoform X1 [Mus musculus]	0.0376	1	2	2	4		0	0.00449762	0.00324615
61657921	kinesin-1 heavy chain [Mus musculus]	0.0613	3	5	5	16		0	0	0.0045574
33859604	26S protease regulatory subunit 7 [Mus musculus]	0.1032	1	4	4	12		0	0.00529524	0.0115325
19705424	26S proteasome non-ATPase regulatory subunit 3 [Mus musculus]	0.1358	1	6	6	19		0	0.00356476	0.0107751
568941919	PREDICTED: ATP-binding cassette sub-family G member 2 isoform X1 [Mus musculus]	0.0335	1	2	2	8		0	0.00402429	0.00257692
356582426	nucleophosmin isoform 3 [Mus musculus]	0.1245	3	2	2	5		0	0.00270762	0.00648521
755527213	PREDICTED: ATP-dependent RNA helicase DDX39A isoform X2 [Mus musculus]	0.0749	3	2	2	10		0	0	0.00456864
545688433	polypyrimidine tract-binding protein 1 isoform 3 [Mus musculus]	0.0634	3	2	2	2		0	0	0.0054645
568959213	PREDICTED: septin-7 isoform X2 [Mus musculus]	0.0573	29	2	2	5		0	0	0.00417041
718551069	L-lactate dehydrogenase B chain isoform 2 [Mus musculus]	0.166	3	2	3	10		0	0.022081	0.0196272
569019578	PREDICTED: histocompatibility 2, Q region locus 1 isoform X11 [Mus musculus]	0.0629	55	2	2	3		0	0.00265952	0
568998451	PREDICTED: protein ITFG3 isoform X2 [Mus musculus]	0.0783	2	3	3	8		0	0.00489524	0.0043929
755551373	PREDICTED: GDP-L-fucose synthase isoform X4 [Mus musculus]	0.157	3	2	2	7		0	0.00190571	0.00743787
568981400	PREDICTED: ATP-dependent 6-phosphofructokinase, platelet type isoform X1 [Mus musculus]	0.1392	6	5	7	30		0	0.00787143	0.014858
568960799	PREDICTED: unconventional myosin-VI isoform X6 [Mus musculus]	0.0399	9	3	3	6		0	0	0.00382189
568949805	PREDICTED: unconventional myosin-VIIa isoform X7 [Mus musculus]	0.0093	9	2	2	9		0	0.00445286	0.00646154
568946338	PREDICTED: alpha-actinin-4 isoform X2 [Mus musculus]	0.1103	15	8	8	34		0	0.00820952	0.00327751
568941435	PREDICTED: ubiquitin carboxyl-terminal hydrolase 5 isoform X2 [Mus musculus]	0.0973	3	5	5	11		0	0	0.00585799
568923545	PREDICTED: tropomyosin alpha-3 chain isoform X9 [Mus musculus]	0.2227	44	5	5	20		0	0.00784762	0.0185858
568916474	PREDICTED: rho GTPase-activating protein 1 isoform X2 [Mus musculus]	0.0945	3	3	3	8		0	0	0.00441834
568908350	PREDICTED: nucleolin isoform X1 [Mus musculus]	0.0318	2	2	2	5		0	0	0.00510355
568905200	PREDICTED: V-type proton ATPase subunit H isoform X3 [Mus musculus]	0.1369	6	5	5	16		0	0.00482381	0.0126982
755516671	PREDICTED: monoglyceride lipase isoform X1 [Mus musculus]	0.1204	4	3	3	6		0	0	0.00511479
755546958	PREDICTED: sodium bicarbonate cotransporter 3 isoform X16 [Mus musculus]	0.0247	17	2	2	12		0	0.00246381	0.00262308
9790083	ruvB-like 1 [Mus musculus]	0.193	1	6	6	18		0	0.000745714	0.00930178
6679501	26S protease regulatory subunit 4 [Mus musculus]	0.1205	1	3	4	8		0	0	0.00886982
568905803	PREDICTED: 60 kDa heat shock protein, mitochondrial isoform X1 [Mus musculus]	0.1501	1	6	6	21		0	0.00883333	0.00504497
8394027	serine/threonine-protein phosphatase 2A 65 kDa regulatory subunit A alpha isoform [Mus musculus]	0.0679	1	3	3	7		0	0.00888095	0.00901775
568947357	PREDICTED: protein arginine N-methyltransferase 1 isoform X2 [Mus musculus]	0.2515	8	7	7	17		0	0.00211143	0.0103905
88014720	importin subunit beta-1 [Mus musculus]	0.0537	1	3	3	13		0	0.0041819	0.00496923
160298209	aspartate aminotransferase, cytoplasmic [Mus musculus]	0.0581	1	2	2	5		0	0.00256476	0.00422899
7657067	ERO1-like protein alpha precursor [Mus musculus]	0.1185	5	4	4	14		0	0.00453381	0.00615385
568907051	PREDICTED: actin-related protein 2/3 complex subunit 2 isoform X1 [Mus musculus]	0.1967	1	6	6	28		0	0.00820952	0.00805325
242332593	ragulator complex protein LAMTOR1 [Mus musculus]	0.1491	1	2	2	11		0	0.00403286	0.0153136
27370240	leucyl-cystinyl aminopeptidase [Mus musculus]	0.0244	1	2	2	5		0	0	0.00557692
9790285	vacuolar protein sorting-associated protein 29 [Mus musculus]	0.1154	2	2	2	3		0	0	0.00521243
16716381	lysine--tRNA ligase isoform 2 [Mus musculus]	0.0672	2	3	3	5		0	0	0.00559527
6677905	Golgi apparatus protein 1 precursor [Mus musculus]	0.0962	1	8	8	24		0	0	0.0138698
7305121	glycogenin-1 [Mus musculus]	0.1021	3	3	3	6		0	0	0.0067574
22094075	ADP/ATP translocase 2 [Mus musculus]	0.198	3	6	6	14		0	0.00669048	0
6678359	transketolase [Mus musculus]	0.2119	1	9	9	26		0	0.00651905	0.0199763
6754724	26S proteasome non-ATPase regulatory subunit 7 [Mus musculus]	0.1059	1	2	2	7		0	0	0.00710059
158966733	inward rectifier potassium channel 13 [Mus musculus]	0.05	1	2	2	9		0	0.00534762	0
77404392	staphylococcal nuclease domain-containing protein 1 [Mus musculus]	0.0527	2	4	4	6		0	0	0.00588402
47894398	tropomyosin alpha-4 chain [Mus musculus]	0.1452	1	3	3	10		0	0	0.00594675
19882201	26S proteasome non-ATPase regulatory subunit 2 [Mus musculus]	0.0694	1	5	5	11		0	0	0.00577337
24418919	glycogen phosphorylase, brain form [Mus musculus]	0.0297	1	2	2	5		0	0	0.00534379
31980648	ATP synthase subunit beta, mitochondrial precursor [Mus musculus]	0.225	1	9	9	40		0	0.00944286	0.00413373
7305143	hexokinase-2 [Mus musculus]	0.06	5	4	4	9		0	0	0.00354615
6680748	ATP synthase subunit alpha, mitochondrial precursor [Mus musculus]	0.1591	1	7	7	36		0	0.0109905	0.00502604
226823223	ubiquitin-conjugating enzyme E2 variant 2 isoform 2 [Mus musculus]	0.165	7	2	2	4		0	0	0.00697041
219275596	asparagine--tRNA ligase, cytoplasmic isoform 2 [Mus musculus]	0.1738	2	7	7	23		0	0.00362857	0.0097574
58037267	protein disulfide-isomerase A6 precursor [Mus musculus]	0.0697	1	2	2	14		0	0.00422286	0.00691716
568915237	PREDICTED: casein kinase II subunit alpha isoform X1 [Mus musculus]	0.0665	1	2	2	9		0	0.00296238	0.00672781
160837788	actin-related protein 2/3 complex subunit 1B [Mus musculus]	0.0833	1	2	2	12		0	0.0068381	0.00588225
568982293	PREDICTED: isoleucine--tRNA ligase, cytoplasmic isoform X1 [Mus musculus]	0.0935	1	9	9	20		0	0	0.00997633
568949490	PREDICTED: serpin H1 isoform X1 [Mus musculus]	0.1703	1	5	5	29		0	0.00767143	0.0113669
160333789	sepiapterin reductase [Mus musculus]	0.1183	1	2	2	5		0	0	0.00555444
124517683	neural cell adhesion molecule 1 isoform 2 precursor [Mus musculus]	0.0497	28	2	2	13		0	0.00858571	0.00614201
161086971	F-actin-capping protein subunit alpha-1 [Mus musculus]	0.0874	3	2	2	12		0	0.00582857	0.00663905
6754098	beta-glucuronidase precursor [Mus musculus]	0.1173	3	5	5	12		0	0	0.0105207
42415475	protein disulfide-isomerase precursor [Mus musculus]	0.1631	1	7	7	28		0	0.00930476	0.00904734
755539138	PREDICTED: septin-9 isoform X1 [Mus musculus]	0.1078	4	3	3	11		0	0.00346571	0.0051574
115292433	heparan-alpha-glucosaminide N-acetyltransferase [Mus musculus]	0.0366	1	2	2	8		0	0.00725238	0.0150947
89242146	Niemann-Pick C1 protein precursor [Mus musculus]	0.0188	1	2	2	6		0	0	0.00429349
86198316	protein disulfide-isomerase A4 precursor [Mus musculus]	0.053	2	2	2	14		0	0.00451571	0.00421598
261878543	C-1-tetrahydrofolate synthase, cytoplasmic [Mus musculus]	0.0299	1	2	2	3		0	0	0.00438876
569017740	PREDICTED: flotillin-1 isoform X2 [Mus musculus]	0.0544	2	2	2	4		0	0	0.00441302
569016358	PREDICTED: phenylalanine--tRNA ligase beta subunit isoform X1 [Mus musculus]	0.0334	2	2	2	7		0	0	0.00214615
568994456	PREDICTED: CD166 antigen isoform X1 [Mus musculus]	0.0596	2	2	2	11		0	0.00382619	0.00296923
568991032	PREDICTED: NADH-cytochrome b5 reductase 3 isoform X2 [Mus musculus]	0.2014	3	5	5	24		0	0.0059	0.012432
568990926	PREDICTED: anoctamin-6 isoform X4 [Mus musculus]	0.0702	6	4	4	26		0	0.0107	0.0127692
568965031	PREDICTED: histone deacetylase 2 isoform X1 [Mus musculus]	0.0655	4	2	2	3		0	0	0.0036355
568960677	PREDICTED: acidic leucine-rich nuclear phosphoprotein 32 family member A isoform X1 [Mus musculus]	0.1717	3	3	3	9		0	0	0.00366805
568957238	PREDICTED: ATPase Asna1 isoform X1 [Mus musculus]	0.0844	2	2	2	4		0	0	0.00750296
568941260	PREDICTED: serine-threonine kinase receptor-associated protein isoform X1 [Mus musculus]	0.1062	2	2	2	5		0	0	0.00602367
568936138	PREDICTED: multifunctional protein ADE2 isoform X2 [Mus musculus]	0.059	2	2	2	2		0	0	0.00308402
568934035	PREDICTED: WD repeat-containing protein 1 isoform X1 [Mus musculus]	0.0314	2	2	2	3		0	0.0099381	0.00459941
568905931	PREDICTED: unconventional myosin-Ib isoform X4 [Mus musculus]	0.0265	7	3	3	11		0	0.00445667	0
755496541	PREDICTED: complement component receptor 1-like protein isoform X2 [Mus musculus]	0.1553	3	4	4	9		0	0.0122238	0
755516538	PREDICTED: S-adenosylmethionine synthase isoform type-2 isoform X1 [Mus musculus]	0.0986	2	2	2	8		0	0	0.00516509
755535272	PREDICTED: N-acetylglucosamine-6-sulfatase isoform X1 [Mus musculus]	0.1258	2	4	4	11		0	0	0.00906509
21314824	V-type proton ATPase subunit F [Mus musculus]	0.2689	1	3	3	8		0	0.00674762	0.0176331
6754220	heterogeneous nuclear ribonucleoprotein A1 isoform a [Mus musculus]	0.0813	3	2	2	6		0	0	0.00721302
752272135	predicted gene 4737 [Mus musculus]	0.0856	1	4	4	7		0	0	0.00518817
153792001	ran-specific GTPase-activating protein [Mus musculus]	0.1084	1	2	2	5		0	0.00530476	0.0073432
7106389	proteasome subunit alpha type-7 isoform 1 [Mus musculus]	0.1895	5	3	3	11		0	0.00490952	0.00513018
9790019	acid ceramidase preproprotein [Mus musculus]	0.1497	1	5	5	10		0	0	0.00769822
6680836	calreticulin precursor [Mus musculus]	0.1442	1	3	3	21		0	0.0172476	0.0171479
112293264	protein disulfide-isomerase A3 precursor [Mus musculus]	0.2634	1	11	11	40		0	0.0066619	0.00832544
19482160	coactosin-like protein [Mus musculus]	0.2465	1	2	2	5		0	0.0042019	0.00786982
12963799	V-type proton ATPase subunit D [Mus musculus]	0.2794	1	5	5	12		0	0	0.0113609
31982186	malate dehydrogenase, mitochondrial precursor [Mus musculus]	0.213	1	6	6	18		0	0	0.011858
9055370	eukaryotic translation initiation factor 3 subunit I [Mus musculus]	0.0708	1	2	2	4		0	0	0.00304379
160707990	dipeptidyl peptidase 1 isoform 1 preproprotein [Mus musculus]	0.0519	1	2	2	5		0	0	0.00399172
157909799	histone-binding protein RBBP7 [Mus musculus]	0.0494	2	2	2	3		0	0	0.00547278
568921460	PREDICTED: calcium/calmodulin-dependent protein kinase type II subunit delta isoform X19 [Mus musculus]	0.0873	57	2	2	5		0	0	0.00332189
568967045	PREDICTED: GTP-binding protein SAR1a isoform X1 [Mus musculus]	0.3131	1	2	5	7		0	0	0.0119172

## Sheet: Sheet3 (2)
Table 1:
Accession (gi)	Protein Description	Exo	MV	ApoV
568893484	histone H4	3.36755	0.138762	0.0759495
31981690	heat shock cognate 71 kDa protein	2.69978	0.220952	0.0885207
28316760	histone H2B type 1-B	2.48675	0.0991429	0.0505799
256773209	histone H2A.V	2.13687	0.0830476	0.032929
254540166	78 kDa glucose-regulated protein precursor	1.87417	0.119238	0.0581302
755495449	immunoglobulin superfamily member 8 isoform X1	1.41943	0.14	0.0649704
148277591	syntenin-1 isoform 2	1.4117	0.098619	0.0234852
755502152	LOW QUALITY PROTEIN: uncharacterized protein LOC105244409	1.27483	0.145857	0.0087929
30061339	histone H3.2	1.24834	0.0442286	0
19526794	CD81 antigen	1.20199	0.11319	0.0587692
755490905	LOW QUALITY PROTEIN: ubiquitin-40S ribosomal protein S27a-like isoform X1	1.00508	0.201286	0.0769231
6671509	actin, cytoplasmic 1	1.00011	0.997619	0.998817
149273202	glyceraldehyde-3-phosphate dehydrogenase	0.999338	0.416333	1.29763
568901980	MLV-related proviral Env polyprotein-like	0.987969	0.215429	0.0649704
755511141	MLV-related proviral Env polyprotein	0.98245	0.20619	0.0649704
755496111	LOW QUALITY PROTEIN: uncharacterized protein LOC105244006	0.785651	0.443143	0.064142
16716569	protease, serine, 1 precursor	0.683996	0.450524	0.405562
51491845	clathrin heavy chain 1	0.499558	0.0732857	0.0951479
6755901	tubulin alpha-1A chain	0.45596	0.119095	0.256036
6679439	peptidyl-prolyl cis-trans isomerase A	0.427483	0.0906667	0.160888
258547156	programmed cell death 6-interacting protein isoform 3	0.412252	0.0378571	0.0121479
6680297	dnaJ homolog subfamily A member 1	0.397903	0.0108714	0
45504394	integrin beta-1 precursor	0.39415	0.118667	0.0827219
7106439	tubulin beta-5 chain	0.383113	0.0866667	0.165858
568907654	tubulin alpha-4A chain isoform X1	0.372075	0.117286	0.197278
126032329	elongation factor 1-alpha 1	0.34989	0.195476	0.430533
171846253	transmembrane glycoprotein NMB precursor	0.341832	0.0243381	0.0627811
21450277	sodium/potassium-transporting ATPase subunit alpha-1 precursor	0.330022	0.320524	0.25929
568960833	pyruvate kinase PKM isoform X1	0.315784	0.106524	0.276627
755509256	alpha-enolase isoform X1	0.312252	0.098381	0.178935
22165384	tubulin beta-4B chain	0.295916	0.0519048	0.121834
13430890	histone H1.4	0.295033	0.0133333	0
269914154	uncharacterized protein LOC239673	0.287638	0.0476	0.0312189
238637279	4F2 cell-surface antigen heavy chain isoform b	0.281678	0.239476	0.15071
114326554	integrin alpha-4 precursor	0.277483	0.0596667	0.0376982
226874906	14-3-3 protein epsilon	0.269316	0.0567619	0.0509527
6677813	40S ribosomal protein S8	0.251435	0.0167952	0.0123077
6753060	annexin A5	0.240508	0.0807143	0.229349
9845257	histone H1.2	0.2383	0.0156429	0
755550334	14-3-3 protein zeta/delta isoform X1	0.234327	0.0518095	0.048574
9789937	dnaJ homolog subfamily A member 2	0.226932	0.0155333	0.00557929
6680744	sodium/potassium-transporting ATPase subunit beta-3	0.225276	0.17619	0.158284
116014342	basigin isoform 2 precursor	0.219647	0.223619	0.155385
568917832	14-3-3 protein beta/alpha isoform X1	0.20585	0.043519	0.0454024
755506225	CDK5 regulatory subunit-associated protein 2 isoform X10	0.204305	0.0433619	0.0454024
31543976	14-3-3 protein gamma	0.201545	0.0456476	0.0454024
6756037	14-3-3 protein eta	0.190949	0.0409238	0.0454024
17647499	hemoglobin subunit beta-2	0.189845	0.039081	0.0698817
60687506	fructose-bisphosphate aldolase C	0.189514	0.0872381	0.0956805
568962761	guanine nucleotide-binding protein G(i) subunit alpha-2 isoform X1	0.187086	0.111429	0.0626036

## Sheet: Sheet1
Actin Corrected Intensities
Exo	MV	ApoV
3.36755	0.138762	0.0759495
2.69978	0.220952	0.0885207
2.48675	0.0991429	0.0505799
2.13687	0.0830476	0.032929
1.87417	0.119238	0.0581302
1.41943	0.14	0.0649704
1.4117	0.098619	0.0234852
1.27483	0.145857	0.0087929
1.24834	0.0442286	0
1.20199	0.11319	0.0587692
1.00508	0.201286	0.0769231
1.00011	0.997619	0.998817
0.999338	0.416333	1.29763
0.987969	0.215429	0.0649704
0.98245	0.20619	0.0649704
0.785651	0.443143	0.064142
0.683996	0.450524	0.405562
0.499558	0.0732857	0.0951479
0.45596	0.119095	0.256036
0.427483	0.0906667	0.160888
0.412252	0.0378571	0.0121479
0.397903	0.0108714	0
0.39415	0.118667	0.0827219
0.383113	0.0866667	0.165858
0.372075	0.117286	0.197278
0.34989	0.195476	0.430533
0.341832	0.0243381	0.0627811
0.330022	0.320524	0.25929
0.315784	0.106524	0.276627
0.312252	0.098381	0.178935
0.295916	0.0519048	0.121834
0.295033	0.0133333	0
0.287638	0.0476	0.0312189
0.281678	0.239476	0.15071
0.277483	0.0596667	0.0376982
0.269316	0.0567619	0.0509527
0.251435	0.0167952	0.0123077
0.240508	0.0807143	0.229349
0.2383	0.0156429	0
0.234327	0.0518095	0.048574
0.226932	0.0155333	0.00557929
0.225276	0.17619	0.158284
0.219647	0.223619	0.155385
0.20585	0.043519	0.0454024
0.204305	0.0433619	0.0454024
0.201545	0.0456476	0.0454024
0.190949	0.0409238	0.0454024
0.189845	0.039081	0.0698817
0.189514	0.0872381	0.0956805
0.187086	0.111429	0.0626036
0.185982	0.0194381	0.0172663
0.175607	0.101714	0.00874556
0.172185	0.0627619	0.0416805
0.166115	0.101	0.166036
0.165453	0.0609048	0.0514024
0.165232	0.0364048	0.0616568
0.164238	0.00375524	0
0.161258	0.0754286	0.141243
0.159161	0.0785714	0.0515385
0.157837	0.0283333	0.0424142
0.156623	0.0587619	0.126568
0.154636	0.00872857	0.00932544
0.150993	0.0183905	0.0143136
0.149007	0.0188048	0.0503787
0.145364	0.039281	0.0708876
0.143157	0.0858571	0.0732544
0.142274	0.0820952	0.103373
0.141391	0.0106524	0
0.14117	0.0201714	0.0131598
0.139514	0.065381	0.137692
0.139183	0.0492857	0.0388757
0.138852	0.0837143	0.0493609
0.136645	0.0900952	0.056
0.135872	0.0648095	0.137692
0.132892	0.081	0.0473787
0.128918	0.0157143	0.0139763
0.128366	0.0357286	0.0760947
0.123951	0.0429286	0.0714201
0.122958	0.0444381	0.0240888
0.120751	0.0176857	0.00338107
0.119647	0.015381	0.0108817
0.116446	0.0170238	0.0131834
0.115563	0.0302762	0.0228994
0.114459	0.0192286	0.0589112
0.114128	0.0170762	0.012787
0.112362	0.0167381	0.0133669
0.112252	0.0121381	0.0139467
0.109062	0.0788095	0.138225
0.108102	0.0498095	0.0356686
0.104349	0.00563333	0.00489704
0.0981678	0.0444381	0.0433136
0.0981126	0.0124762	0.00821302
0.0974724	0.0261524	0.0141183
0.0957947	0.00958571	0.00866864
0.0937417	0.028381	0.0654438
0.0922075	0.048619	0.0998817
0.0906071	0.0567619	0.0478817
0.0878698	0.0574286	0.0508462
0.0872075	0.00622857	0.00681657
0.0862362	0.0199381	0.0275148
0.0860486	0.00778571	0.00891124
0.0851545	0.0510952	0.0426095
0.0850221	0.0128	0.00926036
0.0847572	0.0377	0.0581657
0.084404	0.0217714	0.0114379
0.0841501	0.0423333	0.0945562
0.0839625	0.0272143	0.0225089
0.0835872	0.0104524	0.00713018
0.0829801	0.0181381	0.0108402
0.0809603	0.0245333	0.0203314
0.0801987	0.0159048	0.0341479
0.0797792	0.0378095	0.0574083
0.0787859	0.0253667	0.0464083
0.077947	0.0447524	0.07
0.0776821	0.0124381	0.0181953
0.0773289	0.0276238	0.00928402
0.0751214	0.00978571	0.0110414
0.0743157	0.048381	0.0786982
0.072649	0.0156048	0.0298698
0.0724172	0.00745238	0
0.0700773	0.0112667	0.0149882
0.0700442	0.0465048	0.026284
0.0695585	0.0167667	0.0731361
0.0684437	0.0103905	0.0177988
0.0664459	0.00711905	0
0.0655298	0.00538095	0.00385385
0.0654636	0.048	0.213195
0.065	0.0085619	0.00689941
0.0646026	0.0172905	0.0472544
0.0642605	0.00642857	0
0.0638962	0.0062619	0.0147692
0.0634216	0.0127762	0.00999408
0.0610375	0.011619	0.00555799
0.0606402	0	0
0.0601876	0.0120381	0.00789941
0.0597682	0.0267286	0.0275444
0.0593046	0.011781	0.00742012
0.0590177	0	0
0.0579691	0.0192905	0.0257337
0.0578146	0.0537143	0.0495799
0.0575166	0.00926667	0.00546746
0.0563797	0.0716667	0.0559408
0.0553422	0.0204571	0.0366627
0.0549448	0.00820476	0.00778107
0.0541943	0.0153952	0.0222959
0.054117	0.0077619	0.00539231
0.05234	0.00911905	0.0131893
0.0522848	0.0217238	0
0.052053	0.00353238	0.00378876
0.0511258	0.00674762	0.00667456
0.0506733	0.0168381	0.0538876
0.0505298	0.00742857	0
0.0490949	0.0334095	0.044858
0.0490066	0.036919	0.0324911
0.04883	0.00892381	0.00887574
0.0486976	0.0117333	0
0.0477483	0.0072381	0.0107633
0.0470751	0.0346429	0.0259172
0.0468764	0.00878095	0
0.0455298	0	0.00801775
0.0455188	0.0109571	0.00454911
0.0454084	0	0
0.0443488	0	0.00937278
0.0441832	0.023819	0.0150533
0.0433002	0.0098619	0.00476095
0.0431126	0.0103333	0.00982249
0.042947	0.00877143	0.00872189
0.0427483	0.00517143	0.00927811
0.0424945	0.0155905	0.00389408
0.0410155	0	0.0120473
0.0406733	0.0101571	0.017645
0.0405188	0.0207	0.0102367
0.0396026	0.00614762	0.00253314
0.0393488	0.00718571	0.00526272
0.0393157	0.0118857	0.0123669
0.038819	0.0059381	0.0167396
0.0383554	0.0108952	0.0192899
0.0383444	0.00705714	0.00557456
0.038245	0.00846667	0.0157929
0.0380684	0.010519	0.0106568
0.0379912	0.00395952	0.00393077
0.0367219	0.025119	0.0452663
0.0361038	0.0148857	0.0474497
0.0357506	0.0122762	0.045929
0.0357064	0.0122143	0.00474556
0.0356623	0.0109286	0.026142
0.0351325	0.0104667	0.0318521
0.0348234	0.0130762	0.0150533
0.034713	0.0253476	0.0209349
0.0345916	0.0134143	0.0151538
0.0342605	0.0191238	0.0101893
0.0338852	0.0106905	0
0.0337417	0.0057619	0
0.0336424	0	0
0.0334989	0.00326238	0
0.0332671	0.0112667	0.0245325
0.0329912	0.00608095	0.016645
0.0328918	0.0233762	0.0170533
0.0328808	0.0112476	0.0131657
0.0328477	0.00365238	0.00798225
0.0326932	0.0139857	0.0139882
0.0325938	0	0
0.0321523	0.0358286	0.0458817
0.0318764	0.0221048	0.0141716
0.0314018	0.00628095	0.00688757
0.0314018	0.00741429	0.0125266
0.030883	0.0145524	0.0143136
0.0307506	0.00748095	0.00666272
0.0307395	0.00930952	0.0294024
0.0301656	0.0249095	0.0121183
0.0301104	0.0181143	0.0307929
0.0299007	0	0.00723077
0.029713	0.0144429	0.0084497
0.0290839	0.00794286	0.00524793
0.0288742	0.0134286	0.0412485
0.0286093	0.00614286	0
0.028521	0.00377524	0.0105562
0.0284879	0.00757143	0
0.0283996	0.00922381	0.0162426
0.0281788	0.00597143	0.0213905
0.0280684	0.00644762	0.0100118
0.0276159	0.00686667	0.00626627
0.0275276	0.00304333	0
0.02734	0.0022781	0
0.0272185	0.0223333	0.0226864
0.0271634	0	0.0174734
0.027064	0.00787143	0.0192308
0.0265011	0.00832857	0.00715976
0.0264901	0.0097	0.0218343
0.0263466	0.0269619	0.0404142
0.0263245	0.00781905	0.0161775
0.0259713	0.0097619	0.0094142
0.0257506	0.00675238	0.00539704
0.0255077	0	0.0133195
0.0254746	0.00621905	0
0.0254415	0.00720476	0.0200888
0.0251987	0.00338476	0.00284379
0.0251656	0.0184238	0.0280533
0.0250662	0.0033619	0
0.0249669	0.00967143	0.0333669
0.0249448	0	0
0.0247903	0.00630476	0.0134793
0.0245033	0.00879048	0.0156982
0.0241832	0	0
0.0241501	0.0106095	0.00504379
0.024128	0.034481	0.0368994
0.0239404	0	0
0.0238631	0.0186048	0.0131953
0.0238411	0	0.00801775
0.0237969	0.00805238	0.034787
0.0237196	0.00630952	0
0.0236313	0.00516667	0.00894675
0.0234768	0.00578571	0.00553491
0.0234216	0	0
0.0232119	0.00665714	0.00528639
0.0231347	0.0145	0.0417692
0.0230574	0.0103143	0.0132249
0.022936	0.00643333	0.0151953
0.0228918	0.00867143	0.0271361
0.0228808	0	0
0.0227152	0.00438476	0
0.0226821	0.0103667	0.00614201
0.022649	0	0
0.0225497	0.00711905	0.0149112
0.0224172	0.0144286	0.0159822
0.0220088	0.0154952	0.0529645
0.0218764	0.00565714	0
0.0218653	0.00821905	0.00586982
0.0215121	0.00791905	0.0055497
0.0214459	0.0063619	0.0196805
0.0213355	0.00620952	0.00404734
0.0210044	0.00802857	0.00362663
0.0209492	0.00756667	0.00855621
0.0208278	0.0058	0.0118047
0.0205519	0.0191286	0.0104852
0.0205298	0.0051619	0.00202367
0.0203532	0.00497143	0.0136864
0.0201656	0.00742381	0.0121065
0.0200993	0.00337143	0.00768639
0.02	0.00889048	0.00921893
0.0197351	0.0213524	0
0.0196689	0.00614762	0.00404911
0.0196468	0.00584762	0.00853254
0.0196247	0.00813333	0.00341657
0.0194812	0.0172	0.0129645
0.0193598	0.00589048	0
0.0193488	0	0
0.0191722	0.0172476	0.0216391
0.0188631	0.0154381	0.00621893
0.0187528	0.00376238	0.00619527
0.0187307	0.0108095	0.0143432
0.0185872	0.0118762	0.0149645
0.0185099	0	0
0.0184768	0.00303714	0.0101716
0.0184658	0.00958571	0.0297811
0.0184106	0.00843333	0.0219822
0.0182892	0	0.014432
0.0181567	0.00718095	0.0252722
0.0180464	0.0184429	0.00997041
0.0180243	0.00739048	0.0177041
0.0180022	0.0147381	0.020355
0.0179912	0.0119524	0.0131893
0.0179139	0.00454333	0.0054787
0.0178146	0.00959524	0.00921893
0.0177704	0.00530476	0.00643195
0.0177483	0.00591905	0
0.0176269	0.0158857	0.0132071
0.0175938	0	0.00402485
0.0175607	0.00184762	0.0038716
0.017362	0.0061	0.00298284
0.0172627	0.00606667	0.00565385
0.0172517	0.00356	0
0.0170309	0.00428429	0.00343136
0.0169647	0	0
0.0167439	0.00831429	0.00522959
0.0167108	0.00949524	0.00792308
0.0167108	0.00301333	0.0117515
0.0165232	0.0110095	0.0140592
0.0164018	0.0137238	0.0103373
0.01617	0.00332762	0.011284
0.0160596	0.00953333	0.0203314
0.0159934	0	0.008
0.0158609	0.00414667	0.00760355
0.0158389	0.00867619	0.00601183
0.0156181	0.00697143	0.0133964
0.0155519	0.00395905	0.00815385
0.0154746	0.00316238	0.00862722
0.0153863	0.0108619	0.0110888
0.0153311	0.00236714	0.0104793
0.015287	0.00841429	0.00768639
0.0151214	0	0.0063787
0.0151104	0.00810476	0.022355
0.0150993	0.00940476	0.0271834
0.0148565	0.00608571	0.0168047
0.0148013	0.00428762	0.00989349
0.0146689	0.00424333	0.00839645
0.0146247	0.00530952	0.0146864
0.0145364	0.00615714	0.0132189
0.014404	0.0055619	0
0.0142826	0	0
0.0140177	0	0
0.0140066	0.0056619	0.00460473
0.0138079	0.0174286	0.0207751
0.0136313	0.00522857	0.00451065
0.0135982	0.00529048	0.013432
0.0133996	0.0060381	0.0113195
0.0130905	0.00440381	0.00563373
0.0129691	0.00691429	0.0190651
0.0128918	0.00565714	0
0.0128366	0.0102952	0.022284
0.0128146	0.00524762	0.0123254
0.0127152	0.00491905	0.00423195
0.0124614	0.0112143	0.0222367
0.0123841	0.0050619	0.00382308
0.012351	0	0.00333136
0.0122296	0.010819	0.00652071
0.0121854	0.00698095	0.0174083
0.0120971	0.00477143	0.0130533
0.0120751	0.00518095	0.00629586
0.012053	0.0134048	0.0421302
0.0115784	0.00337619	0.0129822
0.0114128	0.00415286	0.00869822
0.0113576	0.00214524	0
0.0112804	0.0090381	0.0190888
0.0109735	0.00262714	0.00846154
0.0108179	0	0
0.0107009	0.00297429	0
0.00999117	0.00343952	0
0.00983002	0.00990952	0.0452663
0.00969205	0.00441667	0
0.00946247	0.00684762	0.0114852
0.00942826	0.00427286	0.00963314
0.00934437	0.00381476	0.00214793
0.00930243	0.0105667	0.012929
0.00916115	0.00756667	0.00652071
0.00904746	0	0.0123136
0.00855188	0	0.00435444
0.0080287	0.00538571	0.00794675
0.00796247	0.00369429	0.0052284
0.00791943	0.00331429	0.00414793
0.0076777	0	0.00716568
0.00677704	0	0
0.00671965	0.00541905	0.00609467
0.00652539	0	0.018432
0.00376049	0.00619524	0.00867456
0	0	0.0093787
0	0.0177	0.012142
0	0.00559524	0.00339172
0	0.00539524	0.00677515
0	0	0.00707101
0	0.00473333	0
0	0	0.0054568
0	0	0.00704734
0	0	0.00478107
0	0.00804286	0.0131243
0	0	0.0138639
0	0	0.00587515
0	0	0.00321834
0	0	0.00642012
0	0	0.00538757
0	0.0044781	0.00586686
0	0	0.0118284
0	0.0019919	0
0	0.00608095	0.00575503
0	0.0034881	0.00965089
0	0	0.00419467
0	0.00238524	0
0	0	0.00764497
0	0	0.00630769
0	0	0.00686982
0	0	0.00930769
0	0	0.00650888
0	0	0.00830769
0	0	0.0056929
0	0.00661905	0.00847929
0	0.00584286	0.0148935
0	0	0.00873964
0	0.00298952	0.00314615
0	0.00438952	0.0109231
0	0.00248667	0.00742604
0	0	0.00490237
0	0	0.0125858
0	0.0097619	0.0128876
0	0	0.0075503
0	0	0.0109349
0	0.0115905	0.00669231
0	0	0.00646154
0	0.0034681	0.0127633
0	0.00358762	0.0112604
0	0	0.00787574
0	0.00192286	0.00149645
0	0.0109905	0.00456391
0	0.0073	0.0138876
0	0.00839048	0.00685207
0	0.00835714	0.0193136
0	0	0.00881657
0	0.00515714	0.00627219
0	0.0212238	0.00673964
0	0.00302476	0.0234675
0	0	0.00857988
0	0.00456	0.00660947
0	0	0.00470296
0	0	0.00897633
0	0.00551429	0
0	0	0.00503077
0	0.00302667	0.00520592
0	0.00396571	0.0123195
0	0	0.00407396
0	0	0.00325148
0	0	0.00481598
0	0.00343571	0.00458225
0	0.00320619	0.00558225
0	0.00160524	0.00752663
0	0.00491905	0.00246331
0	0	0.00494793
0	0.00449762	0.00324615
0	0	0.0045574
0	0.00529524	0.0115325
0	0.00356476	0.0107751
0	0.00402429	0.00257692
0	0.00270762	0.00648521
0	0	0.00456864
0	0	0.0054645
0	0	0.00417041
0	0.022081	0.0196272
0	0.00265952	0
0	0.00489524	0.0043929
0	0.00190571	0.00743787
0	0.00787143	0.014858
0	0	0.00382189
0	0.00445286	0.00646154
0	0.00820952	0.00327751
0	0	0.00585799
0	0.00784762	0.0185858
0	0	0.00441834
0	0	0.00510355
0	0.00482381	0.0126982
0	0	0.00511479
0	0.00246381	0.00262308
0	0.000745714	0.00930178
0	0	0.00886982
0	0.00883333	0.00504497
0	0.00888095	0.00901775
0	0.00211143	0.0103905
0	0.0041819	0.00496923
0	0.00256476	0.00422899
0	0.00453381	0.00615385
0	0.00820952	0.00805325
0	0.00403286	0.0153136
0	0	0.00557692
0	0	0.00521243
0	0	0.00559527
0	0	0.0138698
0	0	0.0067574
0	0.00669048	0
0	0.00651905	0.0199763
0	0	0.00710059
0	0.00534762	0
0	0	0.00588402
0	0	0.00594675
0	0	0.00577337
0	0	0.00534379
0	0.00944286	0.00413373
0	0	0.00354615
0	0.0109905	0.00502604
0	0	0.00697041
0	0.00362857	0.0097574
0	0.00422286	0.00691716
0	0.00296238	0.00672781
0	0.0068381	0.00588225
0	0	0.00997633
0	0.00767143	0.0113669
0	0	0.00555444
0	0.00858571	0.00614201
0	0.00582857	0.00663905
0	0	0.0105207
0	0.00930476	0.00904734
0	0.00346571	0.0051574
0	0.00725238	0.0150947
0	0	0.00429349
0	0.00451571	0.00421598
0	0	0.00438876
0	0	0.00441302
0	0	0.00214615
0	0.00382619	0.00296923
0	0.0059	0.012432
0	0.0107	0.0127692
0	0	0.0036355
0	0	0.00366805
0	0	0.00750296
0	0	0.00602367
0	0	0.00308402
0	0.0099381	0.00459941
0	0.00445667	0
0	0.0122238	0
0	0	0.00516509
0	0	0.00906509
0	0.00674762	0.0176331
0	0	0.00721302
0	0	0.00518817
0	0.00530476	0.0073432
0	0.00490952	0.00513018
0	0	0.00769822
0	0.0172476	0.0171479
0	0.0066619	0.00832544
0	0.0042019	0.00786982
0	0	0.0113609
0	0	0.011858
0	0	0.00304379
0	0	0.00399172
0	0	0.00547278
0	0	0.00332189
0	0	0.0119172
